# Supplementary material for: Identification of Heterotic Loci with Desirable Allelic Interaction to Increase Yield in Rice
Source: Rice (N Y). 2021 Nov 26;14:97. doi: 10.1186/s12284-021-00539-z (PMC8626550; doi:10.1186/s12284-021-00539-z)
Supplement: Supplementary file 1 — Additional file 1 Table S1. Phenotypic performances of 12 traits among the parents, CSSLs, BC, and TC across two environments. Table S2. QTLs were detected for 12 traits in CSSLs across two-year trials. Table S3. Mid-parent heterotic loci (HLMP) were detected for 12 traits in BC across two environments. Table S4. Over-standard heterotic loci (HLOS) were detected for 12 traits in TC population across two environments. Table S5. The degree of dominance and mid-parent heterosis for spikelet number and grain yield in transgenic hybrids. Table S6 The degree of dominance and mid-parent heterosis for spikelet number and grain yield in 10 allelic combinations. [file 12284_2021_539_MOESM1_ESM.xlsx]

## Sheet: S1
Table S1 Phenotypic performances of twelve traits among the parents, CSSLs, BC and TC across the two environments.
Trait	CSSL				BC				TC
	E1		E2		E1		E2		E1		E2
	Mean±SD	Range	Mean±SD	Range	Mean±SD	Range	Mean±SD	Range	Mean±SD	Range	Mean±SD	Range
GN	110.8±17.2	61.9-162.3	130.4±21.1	82.4-190.5	114.9±17.4	60.0-163.6	134.5±15.0	98.7-208.3	132.6±18.4	94.1-190.7	170.2±17.1	121.8-222.2
HD	63.6±6.9	52.5-101.0	68.3±5.2	58.8-86.2	62.0±4.8	52.0-90.0	65.5±3.4	58.4-79.2	84.5±9.1	77.0-136.0	86.3±2.1	80.1-97.0
PB	10.8±1.2	7.8-14.2	11.7±1.2	7.6-15.2	11.1±1.0	8.7-13.3	12.1±0.9	10.2-14.8	11.8±0.6	10.0-13.0	12.2±0.5	10.9-13.6
PH	90.5±11.8	64.7-135.6	96.9±11.5	74.8-133.2	92.5±9.4	77.4-125.4	97.0±9.1	84.0-129.7	134.4±9.9	119.7-164.5	134.3±11.7	120.9-166.2
PL	22.6±1.5	17.8-27.1	23.3±1.4	20.0-26.9	23.2±1.4	19.7-26.9	23.1±0.9	20.4-26.3	28.6±1.1	25.8-32.0	28.8±0.9	26.0-32.0
PP	12.0±1.1	9.5-16.6	12.1±1.2	8.8-15.6	12.4±1.7	8.0-16.5	12.9±1.2	10.0-16.0	12.2±1.1	10.1-15.1	11.8±0.9	9.4-14.3
PW	2.8±0.5	1.5-4.2	3.5±0.5	2.2-5.1	3.0±0.5	1.7-4.5	3.5±0.4	2.7-5.3	4.1±0.6	2.9-6.3	4.9±0.5	3.6-6.8
SB	25.0±5.5	12.1-38.6	28.2±5.6	16.8-45.6	28.5±5.3	14.7-43.2	29.0±4.6	19.7-42.8	34.2±3.9	25.3-46.1	36.7±3.7	27.9-52.7
SN	133.3±21.1	75.2-197.8	153.8±24.5	97.2-238.9	133.5±20.5	73-193.5	154.6±17.0	126.0-222.7	176.3±18.8	138.3-239.4	200.1±16.1	164.8-266.3
SS	83.4±6.7	48.3-94.0	85.2±5.1	68.6-93.5	86.2±5.3	58.7-95.0	87.3±4.3	75.4-96.1	75.2±5.7	64.8-89.1	85.3±5.2	62.5-94.6
TGW	22.7±1.2	20.5-25.9	24.7±1.3	21.0-28.6	24.3±1.1	21.6-29.5	24.2±0.9	22.2-26.7	27.7±1.0	24.6-30.6	26.8±0.8	24.3-29.2
YD	20.6±4.0	14.1-42.2	30.0±3.0	23.2-40.4	22.7±4.8	8.9-36.2	30.8±3.2	23.3-42.1	34±6.4	22.1-49.9	43.1±4.8	27.5-55.1
CSSLs, chromosomal segment substitution lines; BC, backcross population; TC, testcross population. SD, standard deviation. Trait abbreviations: grain number (GN), heading date (HD), the number of primary branches (PB), plant height (PH), panicle length (PL), panicles per plant (PP), panicle weight (PW), the number of secondary branches (SB), spikelet number (SN), seed setting ratio (SS), kilo-gra…

## Sheet: S2
Table S2 QTLs were detected for twelve traits in CSSLs across two-year trials.
QTLa	Chr.b		E1c			E2c			Gene reported
		Region (Mb)	Effects	P value	PVE(%)d	Effects	P value	PVE(%)d
qGN1.1	1	1.73-1.91	-0.941385	0.0114933	2.32211
qGN1.2	1	5.20-5.72	-0.728883	0.00164791	4.32156	-0.252593	0.00226118	2.9548	Gn1a
qGN1.3	1	9.64-10.0				-0.181256	0.00284654	4.49117	DPL1
qGN1.4	1	28.47-28.81				-0.198178	0.0244128	1.53142	DWT1
qGN1.5	1	36.41-37.47	0.236315	0.0409002	1.10559
qGN2.1	2	6.85-7.00				0.159261	0.00686526	0.884066
qGN2.2	2	34.00-34.03				0.259771	0.00019977	4.14376
qGN3.1	3	5.90-6.20	-1.53728	0.0107648	2.97092
qGN3.2	3	30.40-30.45	0.399231	0.00720402	2.6334
qGN4.1	4	0.37-0.59	0.535538	6.58015e-05	4.69479
qGN4.2	4	5.21-5.32	0.480978	0.0017398	3.88934
qGN4.3	4	23.79-25.89				0.19048	0.00652214	1.85423	CL4
qGN4.4	4	33.25-34.64	0.423332	0.0126334	2.25187	0.178056	0.00188358	1.734
qGN6.1	6	8.23-8.37	0.683432	0.0103237	2.51191
qGN6.2	6	14.41-17.6	1.20582	0.00598348	3.26321
qGN6.3	6	19.63-19.87	0.355521	0.0435027	1.38001	0.267965	0.00098394	3.92443
qGN6.4	6	26.55-27.5				-0.243667	0.000329237	3.7503
qGN6.5	6	29.69-31.11				-0.227192	0.00293489	2.46876	DEP3
qGN7.1	7	0.50-0.80	-0.524034	0.013508	2.31653
qGN7.2	7	8.40-12.29				0.29107	1.59949e-05	3.98391	Ghd7
qGN7.3	7	12.29-15.28				0.401836	4.35785e-07	6.24565
qGN7.4	7	19.54-22.51	-0.345043	0.0363623	3.28317	0.27571	4.16706e-05	5.78763
qGN7.5	7	25.11-27.74				-0.178195	0.0119864	1.74172	OsMADS18
qGN7.6	7	29.62-29.7	0.424094	0.00417345	4.54013	0.643592	1.00606e-11	9.59746	Ghd7.1
qGN7.7	7	5.00-5.13				0.18252	0.00130481	2.79981
qGN8	8	4.37-5.12	0.696768	0.00328871	2.10614				Ghd8
qGN9	9	20.99-21.47	-0.372746	0.0153098	2.93408
qGN10.1	10	0.06-0.81	-0.39335	0.0285237	2.16737
qGN10.2	10	10.10-10.29				0.165002	0.00547221	1.38096
qGN10.3	10	20.28-21.8				-0.185529	0.0275756	0.99611
qGN11.1	11	1.95-2.44	-0.455914	0.0177514	1.35865
qGN11.2	11	6.46-6.51				0.184148	0.00953673	0.367187
qGN11.3	11	18.2-18.92				0.216269	0.000415249	0.948058
qGN12.1	12	1.14-3.01				0.441812	0.000599011	4.15923
qGN12.2	12	14.45-14.83	0.453722	0.0355803	1.51331
qHD1.1	1	5.20-5.72	-0.0999963	0.0272659	1.69867
qHD1.2	1	28.47-28.81				-0.0483446	0.0179599	1.79787
qHD1.3	1	38.70-38.80	-0.0451066	0.00968263	5.73148	-0.0413244	0.00934347	5.11244
qHD2.1	2	6.70-6.85	0.0490568	0.0441686	1.73819	0.0435654	0.0121431	0.576196
qHD2.2	2	27.9-29.58	-0.0968531	0.00870372	3.63313
qHD2.3	2	34.00-34.03				0.0451098	0.0145211	2.1914
qHD3	3	0.22-0.56	0.128778	0.0170859	1.49617
qHD4	4	34.64-34.85	0.138159	0.000190094	4.72219	0.0737704	2.85578e-05	1.86807
qHD5	5	0.10-0.21	-0.0912202	0.0288069	2.3437	-0.0468151	0.0203096	2.04598
qHD6.1	6	8.37-10.61	0.117798	0.00159466	3.99835	0.0471879	0.0216645	1.941	Hd1
qHD6.2	6	19.44-19.63	0.152737	0.000137638	3.38787	0.0843356	1.72871e-05	6.06925
qHD6.3	6	27.61-27.91	0.0625163	0.0257682	0.733231
qHD7.1	7	8.40-12.29	0.207842	1.48506e-07	8.71029	0.101531	2.63937e-08	3.60223	Ghd7
qHD7.2	7	12.29-15.28	0.225382	2.73207e-09	11.6721	0.11495	9.56922e-10	5.87789
qHD7.3	7	18.53-19.25				0.0983274	8.69739e-08	4.1278
qHD7.4	7	29.62-29.7	0.151879	2.63002e-08	9.51025	0.119971	5.17234e-10	16.1749	Ghd7.1
qHD10.1	10	6.40-8.92	0.138709	0.000271116	2.99838	0.0611073	0.000668937	2.5728
qHD10.2	10	13.94-14.8	0.120825	0.00398698	2.46372	0.0659148	0.000385154	4.087
qHD10.3	10	17.90-18.00	0.182686	0.00342241	2.26042	0.0436695	0.0178171	2.04814	Ehd1
qHD11	11	21.81-23.24	0.132979	0.0026363	2.80112	0.0580073	0.0043115	2.65432
qPB1.1	1	5.20-5.72	-0.0390836	0.000140394	7.77754	-0.274171	0.000307184	4.41858	Gn1a
qPB1.2	1	10.7-10.98	-0.0187151	0.0496716	1.24144	-0.188399	0.00196012	4.28844
qPB1.3	1	32.56-33.01				-0.205676	0.00352767	3.18199
qPB1.4	1	38.7-38.8	-0.0125517	0.000999878	4.81105	-0.160642	0.00134985	2.94042	Sd1
qPB2.1	2	5.89-6.85	0.015705	0.0118244	1.65118	0.170628	0.00184562	2.24372
qPB2.2	2	33.10-33.50				0.180811	0.00160459	3.90659	OsMADS22
qPB3	3	7.47-7.97				0.222207	0.00168382	1.91641
qPB4.1	4	2.38-4.3	0.0205587	0.0454662	0.857268
qPB4.2	4	19.4-19.6	0.0188628	0.0236133	1.93596
qPB4.3	4	25.89-26.17				0.144019	0.011352	0.768613
qPB4.4	4	33.25-34.47	0.0187922	0.0483789	0.826059	0.136336	0.0105687	1.14196
qPB5	5	2.34-3.80				-0.204433	0.00362507	1.46483
qPB6.1	6	8.23-8.37	0.0353074	0.00353972	2.40861
qPB6.2	6	14.41-17.6	0.0426368	0.018147	2.29642
qPB6.3	6	20.41-24	-0.0343622	0.0032417	2.87013	-0.205868	0.00251315	3.12907
qPB6.4	6	26.40-27.50	-0.0298515	0.00430189	2.67968	-0.189917	0.00109777	2.65068
qPB7.1	7	5.12-5.23	0.0336017	5.23e-05	3.98054	0.219756	0.000212123	1.97572
qPB7.2	7	8.4-12.29	0.032065	0.000266047	3.19385
qPB7.3	7	12.29-15.28	0.0383695	6.82e-06	5.37523	0.300324	2.85853e-05	4.83343
qPB7.4	7	19.55-19.85				0.218933	0.00042776	2.29376
qPB7.5	7	29.62-29.7	0.0136587	0.0273962	2.78099	0.278561	0.000930226	3.46898	Ghd7.1
qPB8	8	4.37-5.12	0.0299061	0.00580219	2.06761	0.243786	0.000381411	3.24168	Ghd8
qPB9.1	9	14.55-15.02	0.0333728	0.0286999	1.72849
qPB9.2	9	20.99-21.47	-0.019396	0.00419787	4.77293
qPB11.1	11	1.95-2.44				-0.18818	0.00616571	2.95601
qPB11.2	11	17.3-17.32				-0.136294	0.0186388	0.531876
qPB11.3	11	24.67-25.86				-0.195819	0.00923326	3.26032
qPB12	12	14.45-14.83				0.165838	0.0134376	1.64508
qPH1.1	1	5.12-5.20	-0.595929	0.0151683	1.73662	-0.377558	0.000832235	2.80333	Gn1a
qPH1.2	1	12.67-13.25	0.37943	0.019176	2.24548	0.204281	0.00920315	1.52553
qPH1.3	1	22.36-23.18				-0.361312	0.000228563	1.63151
qPH1.4	1	38.1-38.47	0.718035	2.22045e-16	22.1756	0.924454	2e-16	40.6362	Sd1
qPH2.1	2	0.59-0.80				-0.250105	0.0214771	0.568076
qPH2.2	2	24.88-26.26	0.534439	0.0239627	1.87924	-0.205154	0.00682864	0.591724
qPH2.3	2	33.5-33.58	0.708725	0.00227683	3.78756	0.191645	0.0129524	2.45776	OsMADS22
qPH4.1	4	1.87-2.04	0.444921	0.00448524	1.9719
qPH4.2	4	15.49-16.77				0.391317	0.0245972	1.6158
qPH4.3	4	34.93-35	0.451918	0.0213846	1.28606
qPH6.1	6	8.23-8.37	0.925246	0.000454728	3.63054
qPH6.2	6	14.41-17.6	1.58136	0.00307858	2.92252	0.478836	0.00524472	2.3764
qPH6.3	6	19.44-19.63	0.631324	0.00769597	2.9878	0.296858	0.0217414	2.99015
qPH6.4	6	27.61-27.91	0.398687	0.00967063	5.09029
qPH7.1	7	5.13-5.24				0.244231	0.00937788	0.309616
qPH7.2	7	8.4-12.29	0.531182	0.00690463	2.30536
qPH7.3	7	12.29-15.28	0.809269	0.000252046	3.4664	0.291247	0.0204363	0.433668
qPH7.4	7	22.63-23.19	-0.546181	0.0186407	1.03171	-0.276151	0.00200716	2.69509
qPH7.5	7	29.62-29.7	0.902643	9.2497e-07	6.69999	0.694762	1.10523e-05	5.90314	Ghd7.1
qPH8.1	8	4.37-5.12	0.700322	0.00191732	0.983463	0.281302	0.00136645	2.1534	Ghd8
qPH8.2	8	26.1-28.44				-0.290815	0.00023317	0.942633
qPH9	9	7.14-9.47	0.312056	0.0136919	1.84794	0.188339	0.00489584	1.12207
qPH10.1	10	13.94-14.8				0.261266	0.0105302	1.61505
qPH10.2	10	18.71-20.28	0.515657	0.0186039	2.28477	0.226081	0.00781077	1.21588	Ehd1
qPH11.1	11	2.50-2.85				-0.258558	0.0121401	1.03323
qPH11.2	11	7.20-8.08	0.348928	0.0061233	1.8068	0.176991	0.0102167	1.67669
qPH11.3	11	20.57-21.81	0.840811	0.000420573	3.41707	0.230824	0.00754824	2.8905
qPL1.1	1	5.12-6.13	-0.0493872	0.0354993	2.26421	-0.216915	0.00853596	3.26863	DWT1
qPL1.2	1	28.47-28.81				-0.258742	0.00521806	2.879
qPL1.3	1	37.98-38.10	0.0173622	0.0403152	2.34761	0.160344	0.00903753	2.05233	Sd1
qPL1.4	1	41.88-42.29	-0.025486	0.00863289	3.64558
qPL2.1	2	6.40-6.70	0.0409304	0.00036986	5.23245	0.190752	0.000613041	4.34249
qPL2.2	2	32.38-32.5				-0.164966	0.016701	0.762122	OsMADS22
qPL3.1	3	2.40-3.88	0.11765	0.0328702	2.06255
qPL3.2	3	32.5-32.58	0.023579	0.0224299	2.7033	0.181121	0.00337083	3.85672
qPL4.1	4	21.97-23.78	0.0551738	0.0123739	3.38148	0.208562	0.00442893	3.25474	CL4
qPL4.2	4	25.89-26.17				0.235418	0.000304574	4.61047
qPL4.3	4	33.26-33.34				0.170638	0.00428713	2.46701
qPL6.1	6	19.44-19.63				0.264172	0.00375628	1.38849
qPL6.2	6	27.91-28.17				-0.192243	0.0115686	0.427765	APO1
qPL7.1	7	5.24-5.73	0.0667771	0.000115176	3.69733
qPL7.2	7	7.65-8.40	0.0458126	0.0105655	2.82466	0.210131	0.00209221	1.65036
qPL7.3	7	12.29-15.28	0.0755517	3.30521e-05	5.9912	0.345656	4.19485e-05	4.13841
qPL7.4	7	18.53-19.25				0.168866	0.0196139	1.53135
qPL7.5	7	24.38-24.5				-0.188085	0.00394243	2.95818	OsMADS18
qPL7.6	7	29.62-29.7	0.0515872	0.00020754	5.36006	0.611066	1.48091e-09	11.0031	Ghd7.1
qPL8	8	1.66-3.03	-0.0809208	0.0256835	2.35965	-0.200083	0.0211813	2.29999
qPL9	9	20.99-21.47	-0.0508702	0.000448063	6.13223	-0.285947	0.000767102	4.2442	TAC1
qPL10.1	10	0.81-1.42	-0.0400158	0.01984	1.53298
qPL10.2	10	13.94-14.8				0.221815	0.003989	4.8091
qPL11	11	6.46-6.51				0.188412	0.011976	2.30372
qPP1.1	1	5.20-5.72				0.353345	0.00196654	3.20547	Gn1a
qPP1.2	1	10.98-12.5				-0.203158	0.0222548	0.967718
qPP1.3	1	20.25-21.12	0.0225871	0.0474837	1.40851	-0.347333	0.00210054	2.18527
qPP1.4	1	32.56-33.00	0.0257686	0.0203566	2.25684	0.256536	0.00411992	2.62954	D10
qPP1.5	1	38.47-38.5	-0.00917645	0.00964867	3.29699	-0.235409	0.00289051	3.18861	Sd1
qPP2.1	2	1.07-1.49	0.0175849	0.0158547	2.84056	0.269241	0.015584	1.9519
qPP2.2	2	7.78-8.28				-0.259816	0.0047251	3.22565
qPP2.3	2	29.00-30.60	0.0213967	0.000804965	4.80315	0.421654	1.41991e-06	3.15209
qPP2.4	2	32.38-32.5				0.423086	2.57008e-06	5.04602	OsMADS22
qPP3.1	3	2.40-3.88	-0.0490107	0.0250904	3.6392
qPP3.2	3	13.22-14.45	0.0349752	1.36304e-05	5.82836	0.255943	0.00661352	2.28735
qPP3.3	3	21.70-22.10	0.0127233	0.0113976	2.8859
qPP3.4	3	30.45-30.69	-0.0134579	0.0339535	2.1044	-0.198993	0.022568	1.13452
qPP4.1	4	5.99-15.49	0.0444512	0.0468643	1.67952	0.356358	0.00104486	3.77585
qPP4.2	4	21.97-23.34				-0.344661	0.00031705	4.62116
qPP4.3	4	26.17-26.34	-0.0174764	0.00184289	4.00546
qPP4.4	4	29.78-29.86	-0.0117336	0.0482073	1.44945
qPP4.5	4	33.26-33.34				-0.325574	1.82216e-05	7.50061
qPP5	5	18.00-18.20	0.0155984	0.00936173	2.40754
qPP6.1	6	8.37-10.61				-0.463982	0.00145119	3.16724	Hd1
qPP6.2	6	19.63-19.87				-0.530795	4.72227e-06	6.5636
qPP6.3	6	27.91-28.17	0.0188807	0.0398237	1.18156	0.326996	0.000859165	3.12318
qPP7.1	7	8.40-12.29	0.0188442	0.0175607	2.49889
qPP7.2	7	29.62-29.7				-0.486685	0.000976998	3.77193	Ghd7.1
qPP8.1	8	4.37-5.12				-0.248909	0.00917952	2.14188	Ghd8
qPP8.2	8	19.2-19.73				-0.310005	0.0113574	3.39579
qPP9	9	5.93-7.02	-0.0126681	0.0289796	1.48188
qPP10	10	21.8-23.21				-0.277995	0.010845	1.56007
qPP11.1	11	5.16-6.46	-0.0145677	0.00545095	3.65584	-0.331518	0.00107065	1.35924
qPP11.2	11	27.96-29.02				0.33917	0.00633867	3.78086
qPP12.1	12	3.14-3.92	0.0432151	0.00261978	3.15463
qPP12.2	12	9.23-9.33				0.225684	0.0109867	1.46258
qPW1.1	1	5.20-5.72	-0.0206586	0.00130251	7.08376
qPW1.2	1	9.64-10.00				-0.157703	0.00891323	4.29174	DPL1
qPW1.3	1	28.47-28.81				-0.222314	0.0104892	2.36027	DWT1
qPW1.4	1	37.47-37.6	0.00789746	0.0097429	2.01225	0.143071	0.0118424	1.04248
qPW2.1	2	6.85-7.00				0.143176	0.0142744	0.89148
qPW2.2	2	11.60-12.09				0.225468	0.014216	1.10006
qPW2.3	2	34.00-34.03				0.266456	0.000114083	5.0114
qPW3.1	3	3.88-4.43	-0.0156683	0.0111876	2.11078
qPW3.2	3	30.4-30.45	0.0114806	0.00511528	4.12384
qPW4.1	4	0.37-0.59	0.00993251	0.0072189	2.38081
qPW4.2	4	23.79-25.89				0.151671	0.0286191	1.5174	CL4
qPW4.3	4	33.26-33.34				0.212242	0.00018844	3.03778
qPW5	5	17.30-17.60	-0.0107663	0.0269938	2.60527
qPW6.1	6	8.23-8.37	0.0223305	0.00241325	4.46831	0.255034	0.00764274	2.46433	Hd1
qPW6.2	6	14.41-17.60	0.0340046	0.00575675	3.31487
qPW6.3	6	19.63-19.87	0.0134326	0.00608926	2.5545	0.326586	4.57347e-05	5.63582
qPW6.4	6	26.55-27.50				-0.234871	0.000466735	2.55983
qPW6.5	6	29.69-31.11				-0.233781	0.00187347	3.08535	DEP3
qPW7.1	7	7.65-8.40	0.00933381	0.0464096	1.4814	0.277806	3.11219e-05	3.81885	Ghd7
qPW7.2	7	12.29-15.28				0.357567	4.67084e-06	4.78625
qPW7.3	7	19.54-21.90	-0.00964935	0.0299826	2.3892	0.19002	0.0043177	2.29311
qPW7.4	7	29.62-29.7	0.0166705	4.75384e-05	9.01426	0.58396	2.64584e-10	9.46414	Ghd7.1
qPW8.1	8	4.37-5.12	0.0157184	0.0163081	1.23534	0.170466	0.0198814	1.71516	Ghd8
qPW8.2	8	19.73-20.14	0.0125366	0.0372912	1.21515
qPW9	9	20.85-20.99	-0.0115177	0.00705495	3.7568	-0.213137	0.00986368	2.20607	TAC1
qPW10	10	10.10-10.29				0.128464	0.0290589	1.92594
qPW11.1	11	1.95-2.44	-0.0125233	0.0184819	2.44544
qPW11.2	11	6.46-6.51				0.208056	0.0029361	0.847917
qPW11.3	11	18.20-20.57	0.0103916	0.0382201	1.63404	0.17742	0.00344329	0.637698
qPW12	12	1.14-3.01				0.332614	0.00810911	2.247
qSB1.1	1	0.40-1.73	-0.0717896	0.00235417	4.04893
qSB1.2	1	5.13-5.20	-0.0579321	0.00631949	2.72784	-0.611134	0.0136	3.26247	Gn1a
qSB1.3	1	9.64-10.0				-0.389305	0.0125	2.58021
qSB1.4	1	38.47-38.50				0.224844	0.00542	5.40974	Sd1
qSB3.1	3	3.88-4.43	-0.0358591	0.0438124	2.11564
qSB3.2	3	22.98-24.16	0.0326409	0.0170786	1.38151
qSB3.3	3	28.11-28.66	0.0249944	0.028957	2.02402
qSB4.1	4	1.87-2.04	0.0290548	0.0331148	1.19873
qSB4.2	4	21.71-21.97	0.0559365	0.00249797	2.79888
qSB4.3	4	25.89-26.17				0.272397	0.0251	2.89567
qSB4.4	4	34.47-34.64	0.0541895	0.00520549	1.69711	0.485451	0.00145	1.33694
qSB5	5	24.11-24.98				-0.662009	0.0278	1.33548	MSF1
qSB6.1	6	0.70-0.95	0.0671508	0.0220503	1.57248
qSB6.2	6	8.23-8.37	0.0551884	0.0186336	1.82148
qSB6.3	6	26.55-27.91	-0.0431615	0.0315531	2.39578	-0.321188	0.02	1.23494
qSB7.1	7	8.40-12.29	0.0710894	5.64414e-05	4.48881	0.757765	7.33e-05	3.53248	Ghd7
qSB7.2	7	12.29-15.28	0.0739013	7.75007e-06	6.51472	0.897105	2.07e-05	4.01622
qSB7.3	7	17.00-17.68	0.077559	0.000793653	3.03375	0.999258	0.000403	3.48866
qSB7.4	7	19.55-19.85				0.76829	5.46e-05	3.57936
qSB7.5	7	29.62-29.7	0.0367808	0.00141016	2.97571	0.917001	8.27e-08	9.6353	Ghd7.1
qSB8	8	4.37-5.12	0.044066	0.0345753	1.85848
qSB10.1	10	1.84-2.74				0.370473	0.00752	2.17292
qSB10.2	10	18.50-18.7	0.0523983	0.0271566	3.75748
qSB11	11	18.20-20.57	0.0370517	0.0275855	1.11738	0.563754	0.000373	1.05596
qSB12	12	1.14-3.01				2.65677	0.00142	3.38492
qSN1.1	1	5.20-5.72	-1.04911	0.00101559	7.41064				NAL1
qSN1.2	1	28.47-28.81				-0.0267946	0.0188911	1.78899	DWT1
qSN1.3	1	37.47-37.60				0.0159307	0.000641803	1.70456
qSN2.1	2	0.80-0.90				-0.0263888	0.0025361	0.603166
qSN2.2	2	5.89-6.70	0.421642	0.0182428	2.04743	0.0124584	0.0135448	1.19423
qSN3.1	3	0.22-0.56				0.0267567	0.011379	0.211262	Ehd4
qSN3.2	3	3.88-4.43	-0.725913	0.018452	2.46572
qSN3.3	3	14.93-15.92				0.0277902	0.00783311	0.178286
qSN3.4	3	26.80-28.10	0.388966	0.0258973	2.80491	0.0134174	0.00156334	0.370877
qSN4.1	4	0.37-0.58	0.582517	0.00135288	3.20897	0.011428	0.0145674	0.824822
qSN4.2	4	34.47-34.64	0.592978	0.0319828	1.9087	0.0260072	0.000863176	2.65405
qSN5	5	2.34-3.8				-0.0179053	0.019843	1.73141
qSN6.1	6	8.23-8.37	0.935692	0.0101161	2.23795	0.0347047	0.0013406	0.623246	Hd1
qSN6.2	6	19.63-19.87				0.0227775	0.000775621	2.03668
qSN6.3	6	27.50-27.91	-0.361701	0.039258	1.78004	-0.0164403	0.0179558	0.904082	APO1
qSN7.1	7	0.50-0.80	-0.783498	0.0067169	2.73123
qSN7.2	7	8.40-12.29	0.877116	0.000803872	3.5649	0.0446443	2.00757e-08	7.35989	Ghd7
qSN7.3	7	15.28-17.0				0.0560081	1.881e-10	5.49215
qSN7.4	7	29.62-29.7	0.672458	0.00115557	5.79581	0.0234207	7.30819e-06	13.8614	Ghd7.1
qSN8.1	8	4.37-5.12	1.08748	0.000748564	2.64318	0.0370502	0.000100026	2.51161	Ghd8
qSN8.2	8	26.10-28.44				-0.0278029	0.0119801	0.246578	IPA1
qSN9	9	20.99-21.47	-0.591001	0.00555107	2.97507
qSN10.1	10	6.40-8.92	0.525617	0.0422888	2.09261	0.0137438	0.019787	2.31397
qSN10.2	10	17.9-18.0				0.046388	0.000162453	0.842884	Ehd1
qSN11	11	18.2-18.92	0.527725	0.0217426	1.18403	-0.00956396	0.0124004	0.162558
qSN12.1	12	1.14-3.01				0.0651068	0.00268062	2.58649
qSN12.2	12	14.45-14.83	0.739794	0.012662	3.31935
qSS1.1	1	8.38-8.81				-0.302676	0.00022221	4.60558	DPL1
qSS1.2	1	38.10-38.47				-0.508985	5.86939e-11	14.571
qSS2.1	2	0.05-0.59				0.329869	0.000461792	3.72807	OsCYP2
qSS2.2	2	6.70-6.85	-0.309071	1.228e-07	5.88025
qSS2.3	2	23.89-24.5				0.194278	0.00723165	0.603866
qSS2.4	2	29.58-29.9				-0.412302	1.63738e-07	7.04034
qSS2.5	2	33.10-33.50	-0.234375	0.0361991	1.13575				OsARG
qSS3.1	3	9.34-10.34	0.53064	0.0243522	2.40643				OsPBP1
qSS3.2	3	16.88-16.96	-0.199983	0.0177425	1.47433
qSS3.3	3	24.16-24.72	-0.281266	0.000917186	2.71025
qSS3.4	3	33.45-33.80				-0.322138	2.42622e-05	5.1303
qSS4.1	4	0.20-0.66	0.158162	0.0160965	1.42325	-0.273616	0.00190188	0.149697	DEP3
qSS4.2	4	4.30-4.60	0.233083	0.00867805	2.55471				Ghd8
qSS4.3	4	26.94-29.78				-0.254753	0.000854504	1.54345
qSS4.4	4	34.64-34.85	0.211326	0.0301472	1.47102
qSS5.1	5	10.67-13.81				-0.196199	0.0267127	1.4282
qSS5.2	5	20.95-21.4				-0.227923	0.00672868	2.52816
qSS6.1	6	19.87-19.87	0.298863	0.0110578	2.55886				MIL2
qSS6.2	6	29.69-31.11				-0.384375	0.00017912	6.38328
qSS7.1	7	8.40-12.29	-0.580921	1.43541e-06	9.97204
qSS7.2	7	15.28-17.00	-0.802923	1.42322e-10	14.6912	-0.311659	0.00241513	1.1354
qSS8.1	8	4.37-5.12				-0.202095	0.0221909	2.01476
qSS8.2	8	9.63-15.82				-0.389294	0.000107647	3.2988
qSS9.1	9	9.23-9.48				-0.195505	0.00935522	1.56427
qSS9.2	9	14.55-15.02	-1.03461	5.36405e-06	5.04231	-0.365392	0.000823906	1.85997
qSS10.1	10	0.06-0.81	-0.346453	0.00173088	1.89884
qSS10.2	10	10.10-10.29	-0.848872	2.49433e-07	6.44442
qSS10.3	10	21.8-23.21				0.223595	0.0269842	0.527921
qSS11.1	11	4.46-5.17				-0.293072	5.34012e-05	4.78053
qSS11.2	11	18.92-20.11	-0.34906	0.00713085	2.20411
qSS12.1	12	3.01-3.14				-0.285848	0.0103401	3.30264
qSS12.2	12	10.29-13.1	-0.208688	0.0364838	2.09908
qSS12.3	12	22.61-23.89				-0.209878	0.0282427	3.16705
qTGW1.1	1	1.73-1.91				0.22385	0.0195314	1.25105
qTGW1.2	1	33.01-35.2				-0.175608	0.027356	1.75901
qTGW1.3	1	37.98-38.10	0.0182406	0.00797603	5.03637	0.273743	0.000122645	9.45277
qTGW2.1	2	0.05-0.59				-0.189161	0.0326512	1.00834
qTGW2.2	2	4.24-5.56	-0.0321522	0.00963239	0.749081	0.177919	0.0438194	1.8054
qTGW2.3	2	11.6-12.09	0.0811767	0.0065609	1.29318
qTGW2.4	2	34.00-34.03	0.0638835	0.0055585	4.72131
qTGW3.1	3	0.21-0.55	-0.0376372	0.0303788	2.62794	-0.239561	0.0136777	2.49678	Ehd4
qTGW3.2	3	6.2-6.96	0.111621	0.000701558	3.70819	0.442611	0.000322686	3.92177
qTGW3.3	3	13.23-14.46				-0.236446	0.00361582	1.49383
qTGW3.4	3	24.16-24.72				-0.196745	0.0119518	1.46761
qTGW3.5	3	36.22-36.41	0.0408239	0.000110325	6.85577	0.318285	0.000150726	5.13235
qTGW4.1	4	4.60-4.74	-0.0439247	9.28097e-05	5.51398	-0.244224	0.00571504	2.8502
qTGW4.2	4	23.79-25.89				-0.191142	0.021212	0.403232	CL4
qTGW4.3	4	30.95-31.32	-0.0209159	0.0263935	2.49058
qTGW5.1	5	2.01-2.09				-0.280426	0.00679381	1.97422
qTGW5.2	5	18.0-18.20	-0.032454	0.00266091	3.4291
qTGW6.1	6	2.4-3.99	0.076437	0.00897951	2.43297
qTGW6.2	6	8.37-10.61	0.0553107	0.000530954	5.58298	0.398441	0.00114509	6.53472	Hd1
qTGW6.3	6	20.41-24				0.231259	0.0105612	3.13304
qTGW7.1	7	5.13-5.24				-0.230209	0.00360839	2.51454
qTGW7.2	7	8.4-12.29	0.0399278	0.00568967	1.24768
qTGW7.3	7	21.90-22.51	-0.0341643	0.00498707	1.49155	-0.266908	0.000166755	2.43935
qTGW7.4	7	29.62-29.7	0.0359167	0.00217839	3.5556
qTGW8.1	8	3.03-3.61	-0.082665	0.00544951	4.10192
qTGW8.2	8	9.63-15.82				0.270039	0.00383446	4.58202
qTGW9	9	21.93-22.64	-0.0312584	0.00442434	3.07268	-0.244408	0.00174783	3.12352
qTGW10.1	10	6.40-8.92				-0.20972	0.00847259	1.43863
qTGW10.2	10	17.9-18.0				-0.26599	0.001251	2.53936	Ehd1
qTGW11.1	11	5.89-6.46	0.0314604	0.000161049	3.31022	0.198899	0.0141032	1.11625
qTGW11.2	11	15.98-17.0				-0.158045	0.0273072	2.29061
qTGW11.3	11	24.67-25.86	0.0353201	0.0223699	1.93244
qTGW12.1	12	3.92-4.87				-0.280275	0.00561506	2.05399
qTGW12.2	12	13.76-14.45	-0.0433496	0.00145993	2.86882
qYD1.1	1	10.70-12.67	0.035331	0.0427777	0.95541	-0.24758	0.000816709	4.33117
qYD1.2	1	19.91-20.25	0.0543468	0.0100521	2.4626	0.227746	0.0033795	1.18472
qYD1.3	1	28.47-28.81				-0.284266	0.00434658	1.79429	DWT1
qYD1.4	1	33.01-35.2	0.0347854	0.0272096	1.41235	0.227206	0.0026888	1.37034	D10
qYD2.1	2	11.60-12.09				0.257381	0.0172889	1.61105
qYD2.2	2	22.11-23.07	0.0390022	0.0291627	1.03791	0.229691	0.000510942	1.88568
qYD2.3	2	33.10-34.00	0.0684391	0.0146027	4.24284	0.214203	0.00179913	2.90157	OsMADS22
qYD4.1	4	0.59-0.67	0.0328865	0.00189787	2.05041	0.27718	5.20242e-05	3.16615
qYD4.2	4	29.99-30.01				-0.224709	0.00164548	3.35797
qYD4.3	4	34.64-34.85	0.0491528	0.0040241	1.86008	0.231473	0.000444485	2.04286
qYD5	5	2.30-2.34				-0.205397	0.0145002	3.16495
qYD6.1	6	8.37-10.61	0.0706595	1.49713e-05	9.88896
qYD6.2	6	12.05-14.41				0.251378	0.00098123	2.75991
qYD6.3	6	19.44-19.63	0.0825156	3.37252e-06	6.91762
qYD6.4	6	27.61-28.17	0.0280792	0.0274054	1.11854	-0.244067	0.00405848	3.18939	DEP3
qYD7.1	7	5.00-5.12				0.27393	1.40403e-05	4.23518
qYD7.2	7	8.4-12.29	0.0465588	0.00973574	2.32088	0.246702	0.00115263	1.59947	Ghd7
qYD7.3	7	12.29-15.28	0.050904	0.00278931	3.09596	0.366036	6.70689e-05	2.7864
qYD7.4	7	18.53-19.25				0.18876	0.0155203	3.29506
qYD7.5	7	24.38-24.50				-0.179665	0.00943818	2.17102	OsMADS18
qYD7.6	7	29.62-29.70	0.0615947	2.7339e-07	12.6989	0.587852	1.13747e-07	7.13207	Ghd7.1
qYD8.1	8	1.67-2.67				-0.322245	0.000572969	4.01852
qYD8.2	8	5.12-8.10	0.0511047	0.0423497	1.47584
qYD9	9	21.58-21.94				-0.235694	0.00316738	2.64846
qYD10	10	13.94-14.80				0.185992	0.0252186	2.01411
qYD11	11	18.20-18.92				0.18786	0.00613159	0.490411
aQTL: quantitative trait loci. bChr: Chromosome. cE1 and E2 indicate two environments in 2006 and 2007. dPVE (%): phenotypic variance explained by a given QTL. The positive effect for the twelve traits indicate the homozygous NIP alleles increased phenotypic values. Region represents the genomic position for a given QTL based on MSU6.0.

## Sheet: S3
Table S3 HLMP detected for twelve traits in BC across the two environments.
HLMP	Chr.a	Region (Mb)	E1b				E2b				Type	Genes reported
			Effect	P value	PVE(%)c	|d/a|d	Effect	P value	PVE(%)c	|d/a|d
qBGN1.1	1	8.81-9.42					0.00548046	9.90283e-05	6.79198	1.26316	OD
qBGN1.2	1	13.25-13.78	-0.970557	0.0287509	1.68522	2.61673					OD
qBGN1.3	1	40-40.15	0.509233	0.0278454	3.15184	6.63555					OD
qBGN2.1	2	5.57-5.89					0.00293876	0.0368605	1.96871	25	OD
qBGN2.2	2	11.6-12.09	-3.18924	0.0162627	2.87372	6.98579	-0.00505264	0.0356146	5.37737	2.45833	OD
qBGN2.3	2	21.3-22.11	-1.92411	0.00941082	2.1562	8.31701					OD
qBGN3	3	4.43-4.7	1.63545	0.0117788	2.33209	1.26417					OD
qBGN4.1	4	5.21-5.32	-1.18697	0.00040337	4.25937	1.287					OD
qBGN4.2	4	16.92-17.3	-0.889743	0.0323294	3.23902	1.40572					OD
qBGN4.3	4	21.71-21.97					0.00286928	0.0411497	4.25575	5.75	OD
qBGN4.4	4	30.01-30.31	0.670787	0.0375129	1.33909	1.29763					OD	NAL1
qBGN7.1	7	5.9-6.9					0.0127115	0.00017885	7.1933	5.95455	OD
qBGN7.2	7	7.65-8.4	-0.768983	0.0408173	1.19722	1.46452					OD	Ghd7
qBGN7.3	7	15.28-17	1.4073	0.00384845	3.27948	4.10538	0.00681301	0.00460969	3.07048	1.91892	OD
qBGN7.4	7	19.9-20.9	1.3987	0.0081328	3.01069	2.18327					OD
qBGN7.5	7	24.38-24.5	0.821797	0.0403836	4.18753	3.86278					OD
qBGN9.1	9	7.14-8	-0.599702	0.00904533	2.94637	2.77437					OD
qBGN9.2	9	9.23-9.48					0.00245154	0.0204023	1.69294	3.4	OD
qBGN9.3	9	12.67-13	-1.56437	0.00205137	8.25856	4.97174					OD
qBGN11.1	11	1.95-2.44	1.07623	0.0265305	1.84619	1.00796					CD
qBGN11.2	11	27.96-29.02	-1.02987	0.0181779	2.17879	3.51846					OD
qBHD1.1	1	13.25-13.78	-0.297433	0.0095452	2.58103	3.0239					OD
qBHD1.2	1	40.49-40.6					-0.104366	0.00776352	7.79819	0.833333	CD
qBHD2.1	2	3.66-4.24	-0.217812	0.0285242	3.91791	3.52944	-0.135029	0.0230749	1.27463	0.875	OD/CD
qBHD2.2	2	21.3-22.11	-0.785919	4.50669e-05	10.283	18.8851					OD
qBHD2.3	2	30.6-30.91					0.137716	0.0464644	0.454645	2.33333	OD	OsMADS22
qBHD3.1	3	14.59-14.82	-0.220921	0.0224844	2.77	5.4122					OD
qBHD3.2	3	34.97-35.66	-0.192385	0.0114834	3.11603	9.25533					OD
qBHD4.1	4	23.79-25.89	0.333791	0.0213539	2.41454	7.48587					OD
qBHD4.2	4	30.81-30.95	0.17083	0.0229939	2.07451	2.90039					OD
qBHD5	5	3.8-3.87	-0.533657	0.0163363	4.06798	14.7731					OD
qBHD6.1	6	8.37-10.61					0.271833	0.00245786	1.83814	0.722222	PD	Hd1
qBHD6.2	6	19.44-19.63	0.363508	0.00159159	4.74387	2.91315	0.466641	4.01467e-07	5.17301	0.71875	OD/PD
qBHD6.3	6	27.61-27.91					0.177705	0.000962871	1.13836	0.9	CD
qBHD7.1	7	5.13-5.9	0.400844	0.0165722	2.20105	0.126228	0.306698	1.98611e-06	5.16657	0.882353	OD/CD
qBHD7.2	7	8.4-12.29	0.289506	0.0098982	1.94146	1.35534	0.454768	7.55286e-05	4.04459	0.75	OD/PD	Ghd7
qBHD7.3	7	15.28-17	0.404544	0.00110338	3.32018	1.68019	0.568509	4.97562e-05	4.38468	0.714286	OD/PD
qBHD7.4	7	29.62-29.7					0.459707	2.4647e-12	12.8999	0.65625	PD	Ghd7.1
qBHD8.1	8	4.37-5.12					0.207685	0.0203266	1.92106	0.9	CD	Ghd8
qBHD8.2	8	8.5-9.4	0.541932	0.0107734	3.94711	6.66446					OD
qBHD9	9	13.82-14.02					0.173253	0.0411964	1.07723	1.25	OD
qBHD10.1	10	6.4-8.92					0.142006	0.0149805	1.87824	0.5	PD
qBHD10.2	10	18.71-20.28					0.187591	0.0410471	0.873795	0.6	PD	Ehd1
qBHD11.1	11	7.2-7.59					0.10109	0.0347104	0.598672	0.833333	CD
qBHD11.2	11	20.11-20.57	0.638359	0.0237027	3.90465	13.4951	0.202612	0.0419455	0.783274	0.818182	OD/CD
qBHD12	12	14.45-14.83	0.226817	0.0433751	2.04703	14.8676					OD
qBPB1.1	1	5.2-5.72	0.191824	0.00933181	5.78796	0.499297					PD	Gn1a
qBPB1.2	1	36.28-36.41					-0.000436628	0.0216965	3.80037	0.0625	A	LAX1
qBPB2.1	2	11.13-11.6	-0.297817	0.0122182	3.31911	2.99049					OD
qBPB2.2	2	16.07-17.26					0.0014017	0.00181886	2.97815	0.307692	PD
qBPB2.3	2	20.3-21.3					0.0010799	0.00336173	1.87888	0.833333	CD
qBPB2.4	2	32.5-34.2	0.261149	0.0171883	3.74041	18.7472	0.000589798	0.0401553	1.98904	0.0454545	OD/A
qBPB3.1	3	3.88-4.43	0.168333	0.0130454	2.83527	1.12687					OD
qBPB3.2	3	9.34-10.34	-0.183198	0.032793	3.43089	1.24183					OD
qBPB3.3	3	14.82-14.93	-0.148355	0.0280031	1.85618	8.57024					OD
qBPB4.1	4	2.38-4.3					0.000895801	0.00513648	1.88577	0.0046875	A
qBPB4.2	4	4.74-5.21	-0.277008	0.0183865	4.40558	23.6629					OD
qBPB4.3	4	32.89-32.97					-0.000454359	0.0169503	2.84003	0.0588235	A
qBPB6	6	19.44-19.63					0.000576008	0.0286932	2.88319	0.00357143	A
qBPB7.1	7	5.9-6.9	-0.184765	0.0407428	2.66245	0.272566					PD
qBPB7.2	7	21.91-22.51	0.145322	0.0134559	3.08593	2.34074					OD
qBPB8	8	8.5-9.4	-0.251236	0.0379133	3.5216	2.38552					OD
qBPB9	9	20.99-21.47	0.102027	0.0368885	3.09144	0.563128					PD	TAC1
qBPB10.1	10	1.84-2.74					-0.000493145	0.043737	1.12106	0.031746	A
qBPB10.2	10	8.92-10.1					-0.000581142	0.0430622	1.42775	0.0263158	A
qBPB10.3	10	18-18.5	-0.196628	0.0295648	2.14493	5.74173					OD
qBPB10.4	10	21.8-23.21					-0.000641846	0.0449849	0.974507	0.04	A
qBPH1.1	1	0.19-0.4					-0.570091	0.0036656	3.62769	1.6875	OD
qBPH1.2	1	9.42-10.98	0.513985	0.0123855	2.25035	6.27698	0.365803	0.010863	1.98261	1.32	OD
qBPH1.3	1	22.1-22.36					0.830927	0.000355568	8.38514	0.594203	PD
qBPH1.4	1	38.47-38.5	0.172278	0.00334882	4.33225	0.261916	0.14284	0.0145755	5.12197	0.160377	PD/A	Sd1
qBPH2.1	2	1.66-2.01	0.315678	0.0219223	3.04987	5.12258					OD
qBPH2.2	2	6.7-6.85					0.182048	0.0319284	2.10056	3.6	OD
qBPH2.3	2	24.88-26.26					0.347928	0.0149361	1.784	2.125	OD
qBPH2.4	2	27.53-27.9	-0.604824	6.09083e-05	9.21718	3.94635					OD
qBPH3.1	3	26.48-27.48	0.222154	0.0205138	2.5839	3.20609	0.175522	0.0232785	2.75563	18	OD
qBPH3.2	3	33.8-33.9					0.198598	0.0319086	1.7206	1.25	OD
qBPH4.1	4	0.59-0.67					0.160609	0.0318153	3.18981	0.894737	CD
qBPH4.2	4	16.77-16.92					0.315258	0.0284452	1.26215	2.07143	OD
qBPH4.3	4	23.79-26.17	0.459829	0.01671	1.9111	1.4048	0.230197	0.00541452	1.89162	11	OD
qBPH4.4	4	33.34-35	-0.524505	0.0167713	1.77635	5.99056	-0.184625	0.0364796	2.40682	1.1875	OD/CD
qBPH5.1	5	2.3-2.34					-0.319157	0.0344972	0.324191	1.05882	CD
qBPH5.2	5	20.27-20.95	-0.355952	0.0499603	1.58308	0.992983					CD
qBPH6.1	6	12.05-14.41	-0.692315	0.0085282	2.34152	2.64266					OD
qBPH6.2	6	19.44-19.63	0.322632	0.0331263	2.84706	0.549177	0.459286	0.000494575	6.7586	1.25641	PD/OD
qBPH6.3	6	27.61-27.91					0.335744	0.000289338	4.27992	11.6667	OD	DEP3
qBPH7.1	7	5.9-6.9	0.453344	0.0412323	2.82843	0.745109					PD
qBPH7.2	7	19.55-19.85	0.286554	0.0260321	2.83563	3.7902					OD
qBPH7.3	7	27.74-28.38	-1.02034	0.000242287	4.92131	1.76712					OD
qBPH7.4	7	29.4-29.62					0.240213	0.0200378	5.34373	1.19048	CD	Ghd7.1
qBPH8.1	8	15.82-19.09					-0.677164	0.00128382	3.51115	2.48148	OD
qBPH8.2	8	20.69-21.59					0.299776	0.0406087	3.81201	0.563636	PD
qBPH9.1	9	9.86-10.52					0.236771	0.01043	2.21916	1.5625	OD
qBPH9.2	9	12.08-12.67	-0.453802	0.000222312	4.37119	13.4144					OD
qBPH9.3	9	21.58-21.94					-0.225465	0.0194975	1.68171	1.33333	OD	TAC1
qBPH10.1	10	1.84-2.74					-0.222586	0.0321663	0.660107	0.65625	PD
qBPH10.2	10	17.9-18	0.513286	0.0121773	2.28721	1.32839					OD	Ehd1
qBPH11	11	23.86-26.95	-0.30541	0.0453608	1.41263	2.30232	-0.336156	0.0131257	2.30937	1.63636	OD
qBPH12	12	1.14-3.01	-1.17595	0.00940167	4.37376	0.849383					CD
qBPL1.1	1	3.04-3.99	0.173505	0.0433464	3.38543	1.04904					CD
qBPL1.2	1	9.42-9.64					0.108782	0.0133386	3.23549	0.75	PD
qBPL1.3	1	38.47-38.5	0.0775852	0.00608534	4.18163	1.5186					OD	Sd1
qBPL2.1	2	0.8-0.9					-0.130796	0.005277	1.89912	0.75	PD
qBPL2.2	2	11.13-11.6	-0.272127	0.0154251	2.89043	2.04061					OD
qBPL2.3	2	12.09-16.07					0.19406	0.0300906	1.3908	1.25	OD
qBPL2.4	2	21.3-22.11	-0.371881	0.00352922	4.30614	7.28384					OD
qBPL3.1	3	2.4-3.88	0.308999	0.044065	3.18268	0.533245					PD
qBPL3.2	3	14.59-14.82	-0.164408	0.00380281	3.68914	4.73464					OD
qBPL3.3	3	25.33-26.48	0.0996149	0.0154333	3.92133	3.66607					OD
qBPL4.1	4	4.74-5.21					0.122788	0.0388948	2.16917	1.5	OD
qBPL4.2	4	34.93-35					0.150341	0.00158337	4.30572	1.33333	OD
qBPL5	5	17.6-18	-0.107258	0.0329357	2.52183	1.004					CD
qBPL6.1	6	8.37-10.61	0.143132	0.016794	3.50852	6.02164					OD	Hd1
qBPL6.2	6	11-11.5					0.21293	0.00537284	2.87557	5	OD
qBPL6.3	6	19.44-19.63					0.097651	0.0264148	2.32163	0.285714	PD
qBPL6.4	6	29.69-31.11					0.123668	0.00501413	3.60802	3	OD	DEP3
qBPL7.1	7	5.9-6.9					0.231191	0.0366587	1.53857	0.857143	CD
qBPL7.2	7	7.65-8.4	-0.139853	0.0191016	2.49559	0.534913					PD	Ghd7
qBPL7.3	7	15.28-17					0.195053	0.0067136	2.39057	0.833333	CD
qBPL8.1	8	0.06-1.13	0.356435	0.0326981	3.88019	0.846484					CD
qBPL8.2	8	4.37-5.12					0.127389	0.00634407	5.11618	3	OD	Ghd8
qBPL8.3	8	9.4-9.63	0.398834	0.0188068	4.64033	5.81193					OD
qBPL8.4	8	15.82-19.09					-0.170959	0.00784129	1.49103	1.33333	OD
qBPL8.5	8	26.1-28.44					-0.14702	0.00899465	1.37059	3	OD	IPA1
qBPL9	9	22.79-23.01	-0.0836048	0.0451119	2.03551	0.739666					PD	TAC1
qBPL10.1	10	2.81-3.97					-0.100194	0.00375581	2.07628	6.66667	OD
qBPL10.2	10	8.92-10.1					-0.0801562	0.0397504	0.948287	1	CD
qBPL11.1	11	7.59-7.88					0.054936	0.0412754	1.8288	3.33333	OD
qBPL11.2	11	26.95-27.96					-0.0805319	0.0346908	2.59719	2	OD
qBPL12	12	1.14-3.01	-0.479418	0.0054331	6.35806	0.984068					CD
qBPP1.1	1	0.4-1.73	0.317468	0.0333599	4.12589	9.08667					OD
qBPP1.2	1	10.7-10.98					-0.382054	0.0354257	0.970696	55.5556	OD
qBPP1.3	1	28.47-28.81					-0.816986	0.00154115	5.41057	1.66667	OD
qBPP1.4	1	38.67-38.7					-0.286672	3.08744e-05	5.3561	10	OD	Sd1
qBPP2.1	2	3.48-3.66	0.256609	0.0117173	3.28323	6.22101					OD
qBPP2.2	2	11.6-12.09	-0.463719	0.0322795	2.29713	2.11422					OD
qBPP3.1	3	25.33-26.48	0.133016	0.0211212	3.61117	2.84025					OD
qBPP3.2	3	36-36.22	0.135346	0.0214539	2.48269	7.47795	-0.263325	0.0291563	1.96298	3	OD
qBPP4.1	4	21.24-21.71	0.25977	0.00960782	4.32063	26.3437	0.296384	0.0378112	1.31975	1	OD/CD
qBPP4.2	4	33.26-33.34					0.178729	0.0453665	1.31151	0.666667	PD
qBPP5	5	2.09-2.3	0.262364	0.00289686	7.04386	9.89964					OD
qBPP6	6	17.6-19.44	-0.180983	0.043935	2.93816	0.572341	-1.17116	0.0125593	2.29339	1.5	PD/OD
qBPP7.1	7	6.9-7.65	-0.290756	0.0118909	3.32121						OD
qBPP7.2	7	22.63-23.19					-0.416269	0.0143818	3.15771	5	OD
qBPP8	8	9.4-9.63	-0.594992	0.00688469	5.63744	28.757	0.953769	0.0177134	1.46437	11	OD
qBPP9	9	13.82-14.02	-0.299409	0.0317858	2.42523	3.86119					OD
qBPP10	10	10.29-10.66					0.338137	0.0136961	2.89327	57.1429	OD
qBPP12.1	12	16.7-22.61					0.552858	0.0209338	1.33032	70	OD
qBPP12.2	12	23.89-25.86					1.39828	0.00830886	3.60727	242.857	OD
qBPW1.1	1	5.2-5.72	0.350039	0.0280213	3.13819	0.842868					CD	Gn1a
qBPW1.2	1	9.42-9.64					0.423844	2.1193e-05	6.31131	1	CD
qBPW1.3	1	12.93-13.25					0.423568	0.00757878	1.85159	3.33333	OD
qBPW1.4	1	13.25-13.78	-0.439829	0.0134808	3.03597	5.9742					OD
qBPW1.5	1	19.5-19.91					0.238599	0.0157378	1.50892	3.33333	OD
qBPW1.6	1	38.8-39.08	0.150754	0.0295773	4.6444	26.6359	0.0928401	0.0336405	0.790625	100	OD	Sd1
qBPW2.1	2	11.6-12.09	-0.949337	0.0119397	4.81424	5.56329	-0.419359	0.0107747	2.84155	2.22222	OD
qBPW2.2	2	21.3-22.11	-0.945321	0.00188271	3.48459	123.629					OD
qBPW2.3	2	24.88-26.26					0.238907	0.0124725	2.93975	11.1111	OD
qBPW3	3	4.43-4.7	0.565232	0.0178031	2.81997	2.2152					OD
qBPW4.1	4	5.21-5.32	-0.275009	0.0331013	1.62952	2.44304					OD
qBPW4.2	4	30.81-30.95	0.281891	0.0109513	3.17218	8.18147					OD	NAL1
qBPW5	5	18-18.2	-0.23488	0.0271474	4.75619	2.85738					OD
qBPW7.1	7	5.9-6.9					0.965902	6.1149e-05	6.69431	5.71429	OD
qBPW7.2	7	17-17.68	0.447668	0.0140294	2.91799	3.9489	0.530482	0.000984607	5.32425	2.22222	OD
qBPW7.3	7	19.9-20.9	0.526917	0.00500536	4.89937	3.81241	0.222737	0.0307424	1.00837	1.66667	OD
qBPW8	8	9.23-9.4	1.00718	0.00922471	4.52358	4.82897	0.143831	0.0220976	2.60457	5	OD
qBPW9	9	12.08-12.67	-0.289933	0.0340925	1.71084	36.6547					OD
qBPW10	10	15.02-17.9					0.331456	0.0113371	1.95416	16.6667	OD	Ehd1
qBPW11	11	1.95-4.43	0.341221	0.0460934	1.81354	1.28323	0.133204	0.0329159	1.83185	2.5	OD
qBSB1.1	1	8.38-8.81					0.340143	0.00200146	4.07564	7	OD
qBSB1.2	1	28.47-28.81					-0.395598	0.0281125	1.71756	1.55556	OD
qBSB2.1	2	11.6-12.09	-1.96651	0.00985371	3.81842	38.6888					OD
qBSB2.2	2	34.37-35.94					-0.463694	0.0432327	1.55035	3.45455	OD
qBSB3.1	3	0.22-0.56	-0.980185	0.00735791	3.11493	7.27957					OD
qBSB3.2	3	11.9-14.46	-0.571321	0.0350005	2.91039	5.0698	-0.322738	0.0413978	2.46171	5.8	OD
qBSB4.1	4	1.87-2.04					0.204036	0.0391828	1.40402	8.5	OD
qBSB4.2	4	16.92-17.3					-0.236888	0.0396856	2.006	24	OD
qBSB4.3	4	21.97-23.34					0.40884	0.00350781	4.43813	16.5	OD
qBSB4.4	4	30.31-30.73	-0.437562	0.0395064	3.70533	8.20659					OD	NAL1
qBSB5.1	5	2.34-3.8					-0.391287	0.00133003	2.62068	2.58333	OD
qBSB5.2	5	6.62-6.75					-0.30621	0.0377845	0.890687	1.6875	OD
qBSB6	6	27.61-27.91					0.158616	0.0459662	1.83985	2.125	OD	DEP3
qBSB7.1	7	5.13-5.24					0.234875	0.0183856	3.30245	2.1	OD
qBSB7.2	7	8.4-12.29	-0.682786	0.025279	1.27061	2.60193					OD	Ghd7
qBSB7.3	7	12.29-15.28	-0.665434	0.0215269	1.7714	2.4447					OD
qBSB7.4	7	24.38-24.5	0.826288	0.00316266	5.13347	15.283					OD
qBSB8.1	8	3.8-4.37	1.0249	0.0245044	1.75117	7.57109	0.3275	0.0155772	2.29914	1.6	OD	Ghd8
qBSB8.2	8	8.1-8.5	1.05605	0.0407941	2.70666	3.97237	0.353111	0.0452429	2.00092	3.5	OD
qBSB8.3	8	26.1-28.44					-0.352354	0.0457315	0.726581	1.73333	OD	IPA1
qBSB9.1	9	16.65-17.74	-1.14498	0.015735	3.97058	18.2053					OD
qBSB9.2	9	21.94-22.64					0.170949	0.0497266	2.27068	13	OD	TAC1
qBSB10	10	4.67-5.46					-0.214584	0.0273765	1.8671	6	OD
qBSB11	11	0.8-1.3					0.168838	0.0376501	2.1616	4.66667	OD
qBSB12	12	13.1-13.76					0.159506	0.048931	1.28175	7	OD
qBSN1.1	1	0.4-1.73					-0.638898	0.0214295	1.91537	0.842857	CD
qBSN1.2	1	6.14-8.81	0.590271	0.0333001	2.07149	1.70286	0.566392	0.00233244	2.44701	1.2619	OD	Gn1a
qBSN1.3	1	33.01-35.2	0.508679	0.0148101	3.67917	1.64098					OD	LAX1
qBSN1.4	1	36.41-37.47					-0.270496	0.0123265	1.33521	0.403509	PD
qBSN1.5	1	38.1-38.47	0.288662	0.00618111	3.73439	3.24329					OD	Sd1
qBSN2.1	2	5.57-5.89					0.405894	0.0343876	2.18793	0.8	CD
qBSN2.2	2	21.3-22.11	-1.37361	0.00315033	6.42536	26.5984					OD
qBSN2.3	2	24.88-26.26					0.415965	0.0347602	2.00279	2.6	OD
qBSN4.1	4	5.21-5.32	-0.445012	0.0273767	3.12789	0.779645					PD
qBSN4.2	4	19.4-19.6	-0.47001	0.0463281	2.05081	2.47527					OD
qBSN4.3	4	32.1-33.34	-0.363983	0.0311752	1.77473	1.56973	-0.285647	0.0192469	1.1394	0.595745	OD/PD	NAL1
qBSN5.1	5	2.34-3.8					-0.450223	0.0223911	2.21594	0.531646	PD
qBSN5.2	5	18-18.2	-0.390257	0.0227747	4.18813	1.64008					OD
qBSN6	6	11-11.5					0.747336	0.04492	1.3588	2.58621	OD
qBSN7.1	7	2.79-3.12					-0.761801	0.000505568	4.3578	1.32692	OD
qBSN7.2	7	17-19.55	0.479898	0.0318677	1.54183	0.617641	0.997933	0.0029533	4.44118	0.442308	PD
qBSN7.3	7	20.9-21.15					-0.557603	0.0294782	2.00893	0.468085	PD
qBSN7.4	7	27.74-28.38					-0.519628	0.0464369	0.614224	24	OD	Ghd7.1
qBSN8.1	8	3.8-4.37	0.679501	0.0356532	2.81467	0.488612	0.579012	0.00739705	2.66483	0.536364	PD	Ghd8
qBSN8.2	8	26.1-28.44					-0.620328	0.0114221	1.25136	59	OD	IPA1
qBSN9	9	13-13.2	-1.25093	0.00130996	4.9867	61.3865					OD
qBSN10.1	10	1.84-2.74					-0.309925	0.0359645	1.0889	0.571429	PD
qBSN10.2	10	8.92-10.1					-0.34498	0.0394297	1.57965	0.948718	CD
qBSN10.3	10	15.02-17.9					0.614227	0.0283239	2.94522	1.12963	CD
qBSN11	11	7.88-8.08					0.229564	0.0498063	3.26327	5.5	OD
qBSN12.1	12	1.14-3.01	-1.56438	0.033562	3.28807	0.68182					PD
qBSN12.2	12	14.83-16.7					-0.463491	0.0312022	2.57218	0.767857	PD
qBSS1.1	1	2.29-3.04					-0.386114	0.0421806	2.51889	5.66667	OD
qBSS1.2	1	12.73-12.93					0.701959	0.000295838	3.99491	3.35294	OD
qBSS1.3	1	12.93-13.25	-0.851324	0.00424586	6.45689	4.56221					OD
qBSS1.4	1	19.5-19.91					0.385276	0.0139605	1.85321	2.58333	OD
qBSS1.5	1	33.01-35.2	-0.434235	0.0147866	1.42874	6.43565					OD
qBSS1.6	1	39.8-39.84					-0.259221	0.00110944	2.36441	3.14286	OD
qBSS2.1	2	0.05-0.59	-0.499512	0.0287095	1.18133	2.07353					OD
qBSS2.2	2	4.24-4.41					0.344871	0.00616686	2.44774	4.14286	OD
qBSS2.3	2	11.13-11.6	-1.46155	0.00251095	1.83282	4.77387	-1.27615	0.000250979	4.88648	12	OD
qBSS2.4	2	17.26-17.53	1.25938	0.00330363	5.93476	3.54463					OD
qBSS2.5	2	24.5-24.88					-0.395644	0.0154555	2.63407	2.0625	OD
qBSS2.6	2	33.1-33.5	0.596546	0.0278184	2.3042	2.11011					OD
qBSS3.1	3	7.47-7.97	-2.3601	1.59073e-07	4.41479	13.7228					OD
qBSS3.2	3	15.92-16.01					-0.505804	0.00283501	3.12721	4.3	OD
qBSS4.1	4	5.21-5.32	-0.443251	0.00869856	2.45094	2.12695					OD
qBSS4.2	4	19.4-19.6					0.330116	0.0369029	2.23324	2.15385	OD
qBSS4.3	4	30.31-30.81	0.356673	0.0199782	1.8135	2.83955	0.233985	0.0332225	2.68012	6.66667	OD
qBSS4.4	4	34.85-34.93	-1.18282	3.37218e-05	2.25354	4.53454					OD
qBSS5	5	2.01-2.09					-0.314945	0.0350221	0.647334	1.17391	CD
qBSS6.1	6	11-11.5					-1.13331	0.000854998	4.30112	2.0625	OD
qBSS6.2	6	31.11-31.25	-0.552762	0.0285758	1.32797	3.08205					OD
qBSS7.1	7	5.9-6.9					1.81691	0.000198931	3.95714	2	OD
qBSS7.2	7	7.65-8.4	-0.878095	3.70502e-06	2.99491	3.77186					OD
qBSS7.3	7	12.29-15.28					-0.57461	0.0222664	3.38545	2.77778	OD
qBSS7.4	7	19.3-19.4	0.691989	0.000801983	8.33592	1.01928					CD
qBSS7.5	7	19.55-19.85					-0.413857	0.0361108	0.956207	17.5	OD
qBSS8.1	8	3.8-4.37	-0.79124	0.00554989	1.8481	4.22875					OD
qBSS8.2	8	9.63-15.82					1.12304	0.00747023	2.3238	0.82243	CD
qBSS8.3	8	19.73-20.14	-1.53369	1.49134e-05	4.00496	9.56885					OD
qBSS9.1	9	8-9.05	-0.462741	4.54869e-05	5.39593	7.01667					OD
qBSS9.2	9	9.86-10.52					0.323508	0.00452778	6.87867	1.6875	OD
qBSS9.3	9	14.55-15.02					0.586999	0.00916065	1.68705	0.577778	PD
qBSS10.1	10	0.06-0.81					0.342771	0.0102724	1.24509	4.66667	OD
qBSS10.2	10	20.28-21.8	-0.789369	0.0195219	1.19792	2.41763					OD
qBSS11.1	11	1.85-1.95	0.617156	0.00501726	4.71313	2.44417					OD
qBSS11.2	11	27.96-29.02	-0.840104	0.000310554	5.29966	6.27558					OD
qBTGW1.1	1	12.5-12.67					0.193768	0.034265	2.07736	2.5	OD
qBTGW1.2	1	21.12-22.1					0.269423	0.0108561	2.56231	3.5	OD
qBTGW1.3	1	41.75-41.84					0.11818	0.0125022	3.57556	1.5	OD
qBTGW2.1	2	11.6-12.09	-0.652246	0.00348151	7.51871	0.814609	-0.42286	0.0313582	1.98498	2	CD/OD
qBTGW2.2	2	24.5-24.88					0.227245	0.016207	2.34066	6	OD
qBTGW2.3	2	27.53-27.9	-0.170944	0.0453263	3.23753	1.01376					CD
qBTGW2.4	2	34-34.03					0.450685	6.2562e-05	4.25836	110	OD
qBTGW3.1	3	0.22-0.56					0.514163	0.000404742	2.30812	1.33333	OD
qBTGW3.2	3	13.23-14.46					0.251018	0.0206612	1.26959	0.75	PD
qBTGW3.3	3	26.51-26.8	-0.121397	0.0288226	3.48778	1.20256					OD
qBTGW3.4	3	31.16-31.21					0.146059	0.00284696	4.07596	4	OD
qBTGW4.1	4	0.59-0.67					0.125257	0.0164006	1.81001	6	OD
qBTGW4.2	4	19.4-19.6	0.178344	0.0208427	3.99483	2.56416					OD
qBTGW4.3	4	23.79-25.89					0.233571	0.0118895	1.99131	1.2	OD
qBTGW4.4	4	30.81-30.95	0.126126	0.0276512	0.763671	0.872801					CD
qBTGW4.5	4	32.1-32.52					-0.155691	0.0115371	1.46738	2	OD
qBTGW5.1	5	0.1-0.35	0.232283	0.014114	2.34086	2.29262	0.179213	0.0369019	2.49901	1	OD/CD
qBTGW5.2	5	7.9-7.99					-0.224985	0.013466	1.53752	5	OD
qBTGW5.3	5	24.98-28.79					0.44794	0.0122798	2.64567	3.66667	OD
qBTGW6	6	31.11-31.25					0.262245	0.0193555	2.71769	2	OD
qBTGW7.1	7	5.13-5.24					0.311348	7.11655e-05	5.01159	1.6	OD
qBTGW7.2	7	18.53-19.25					0.249402	0.00598045	1.5837	3	OD
qBTGW7.3	7	29.62-29.7					0.245173	0.0025617	4.43332	1.5	OD
qBTGW8.1	8	9.4-9.63	1.09126	2.7847e-06	16.4585	2.73209					OD
qBTGW8.2	8	9.63-15.82					-0.553129	0.0209871	1.93485	0.823529	CD
qBTGW10.1	10	6.4-8.92					0.277199	8.65179e-05	1.98922	1.4	OD
qBTGW10.2	10	10.29-10.66	-0.20969	0.0198098	2.34258	0.784857					PD
qBTGW10.3	10	17.9-18					0.839992	6.17469e-08	5.40439	1.66667	OD
qBYD1.1	1	1.73-1.91	1.11692	0.0170104	4.67265	4.66578					OD
qBYD1.2	1	9.42-9.64					0.455965	0.00244894	4.43068	3.25	OD
qBYD1.3	1	22.1-22.36					0.582889	0.0110269	1.43692	5.66667	OD
qBYD1.4	1	41.6-41.75					-0.152345	0.0197851	2.60906	4	OD
qBYD2	2	10.22-11.13	-1.32892	0.00530306	5.69369	15.4685	-0.283111	0.0402813	1.82054	80	OD
qBYD3	3	30.69-31.16	0.407177	0.0446113	2.28284	13.2833	0.187089	0.0159004	1.39873	2.5	OD
qBYD4.1	4	17.3-17.55	-0.713609	0.011528	2.98737	44.1338					OD
qBYD4.2	4	21.71-21.97					0.334702	0.00706926	4.05529	10	OD
qBYD4.3	4	32.97-33.26	0.384575	0.0295491	2.55724	14.3553					OD
qBYD5	5	3.8-3.87	-1.06172	0.0297423	3.36129	16.0384					OD
qBYD6.1	6	17.6-19.44					-0.849628	0.0300708	3.39092	1.83333	OD
qBYD6.2	6	31.11-31.25					0.340622	0.0337315	1.68426	2.25	OD
qBYD7.1	7	5.9-6.9					1.1224	0.00314941	2.79821	16.5	OD
qBYD7.2	7	15.28-17	0.669667	0.0400955	1.31104	3.93095	0.692075	0.00501452	1.9995	3	OD
qBYD7.3	7	19.25-19.9	0.745537	0.0274527	2.43243	3.5256	0.296297	0.012597	1.24281	1.5	OD
qBYD8	8	0.06-1.13	-1.71758	0.0152803	4.81516	15.0994					OD
qBYD9.1	9	9.86-10.52					0.265503	0.00656584	1.55396	3.5	OD
qBYD9.2	9	13.2-13.82	-1.77682	0.00330903	5.64393	24.1605					OD
qBYD9.3	9	15.48-16.65					0.39592	0.0205578	1.61577	3.66667	OD
qBYD9.4	9	20.99-21.47					-0.208751	0.0423203	2.02282	1.5	OD	TAC1
qBYD10	10	15.02-17.9					0.458177	0.0228748	2.9583	3.25	OD
qBYD11	11	7.59-7.88					0.199889	0.0299203	1.33478	2.5	OD
aChr: Chromosome. bE1 and E2 indicate two environments in 2006 and 2007. cPVE (%): phenotypic variance explained by a given HLMP. The positive effect for the twelve traits indicate the heterozygous NIP/ZS97 alleles increased phenotypic value. d |d/a| classify as additive (A), partial dominance (PD), complete dominance (CD), or overdominance (OD), according to the method described previously (Stub…

## Sheet: S4
Table S4 HLOS detected for twelve traits in TC population across the two environments.
HLOS	Chr.a		E1b			E2
		Region (Mb)	Effect	P value	PVE(%)c	Effect	P value	PVE(%)c	Genes reported
qTGN1.1	1	10.98-12.50				1.24533	0.000593964	1.70003
qTGN1.2	1	14.22-19.91				0.803796	0.00555711	2.14391
qTGN1.3	1	35.20-36.03				0.42156	0.0338334	2.58376	LAX1
qTGN1.4	1	38.10-38.47	0.687383	0.000626754	6.83191	0.820778	8.85014e-10	11.0967	Sd1
qTGN2.1	2	23.08-23.89	1.16719	0.0163171	2.39456
qTGN2.2	2	6.70-6.85	-0.828539	0.000304495	6.82779
qTGN3.1	3	16.88-16.96	1.03441	0.00532819	2.50428
qTGN3.2	3	21.70-22.10	1.03441	0.00532819	2.1533
qTGN3.3	3	25.33-28.65	0.665938	0.0488028	1.41071	0.474519	0.0190749	2.11551
qTGN3.4	3	33.45-33.8				0.490644	0.00938679	1.16243
qTGN4.1	4	2.38-4.3	-1.56774	0.0319265	1.22896
qTGN4.2	4	21.97-23.34				0.667871	0.038982	1.79777
qTGN4.3	4	26.34-26.94				0.82854	1.3037e-06	8.13501	OsPBP1
qTGN4.4	4	29.78-29.86				0.467946	0.00484152	3.92573
qTGN7.1	7	3.67-3.85	1.40362	0.000697276	6.40893	-0.681119	0.00803522	1.36261
qTGN7.2	7	12.29-15.28				-0.734402	0.0151883	1.43189
qTGN7.3	7	15.28-17				-0.701884	0.0246096	1.10636
qTGN8	8	19.09-19.2	4.55041	0.0010986	1.7539
qTGN9.1	9	9.86-10.52				0.393848	0.0409577	0.858518
qTGN9.2	9	15.48-16.65				-0.878742	0.0140515	1.69513
qTGN11	11	6.50-7.88	-0.757789	0.0381732	2.41954	-0.548887	0.00181184	5.68737
qTGN12	12	9.8-9.92				-0.373686	0.0423345	2.08984
qTHD2.1	2	0.05-0.59				-0.166925	0.00250472	1.91653
qTHD2.2	2	4.24-4.41				-0.118287	0.0155034	2.45385
qTHD2.3	2	29.58-30.60	0.561475	0.0144637	2.04738	-0.113959	0.0231178	2.49605	DTH2
qTHD2.4	2	34.0-34.03				0.198391	0.00797797	3.70441	OsMADS22
qTHD3.1	3	0.22-0.56				-0.705149	0.00147966	4.42185	Ehd4
qTHD3.2	3	7.47-7.97				-0.311721	0.0336112	1.26038
qTHD3.3	3	16.88-16.96	0.295426	0.0259139	1.94273
qTHD3.4	3	22.98-24.16	0.49339	0.00318406	3.26713
qTHD3.5	3	28.97-29.1				-0.0877258	0.0366186	1.66734
qTHD3.6	3	32.58-33.23				-0.118202	0.00124109	2.96766	Hd6
qTHD4.1	4	2.38-4.30	0.780509	0.00393343	2.52897
qTHD4.2	4	30.81-30.95				-0.0949993	0.0190584	3.43335
qTHD5.1	5	2.34-3.80				-0.148665	0.0275719	2.78376
qTHD5.2	5	7.99-10.67				0.106375	0.038017	1.41424
qTHD6.1	6	8.37-10.61	0.806158	0.000117182	4.98143
qTHD6.2	6	14.41-17.6	1.37346	0.000980151	6.10552
qTHD6.3	6	19.44-19.63	1.22653	1.26e-08	9.98907
qTHD6.4	6	27.61-27.91	0.307503	0.0210678	0.7205
qTHD7.1	7	8.4-12.29				0.183558	0.00510256	2.10886	Ghd7
qTHD7.2	7	12.29-15.28				0.231913	0.000807739	3.33304
qTHD7.3	7	18.53-19.25				0.177589	0.00155748	1.91697
qTHD7.4	7	29.62-29.7	0.426508	0.017362	1.90184	0.151122	0.00540172	1.84332	Ghd7.1
qTHD8.1	8	4.37-5.12	1.03471	5.28e-06	6.54912	-0.311721	0.0336112	0.606656	Ghd8
qTHD8.2	8	8.49-9.62	0.917387	0.0202021	4.6469	0.313611	0.0413951	1.85814
qTHD9	9	16.65-17.74				-0.332558	0.0137905	1.18847
qTHD10.1	10	6.4-8.92				0.124457	0.0232053	1.81056
qTHD10.2	10	15.02-17.9	0.53206	0.00231382	2.1738
qTHD11	11	3.29-3.9	0.947698	0.0018868	5.45021
qTPB1.1	1	2.29-3.04				-0.241092	0.027026	1.31761
qTPB1.2	1	22.1-22.36				-0.325467	0.032529	0.952889
qTPB2.1	2	0.05-0.59				-0.277932	0.000422435	3.63668
qTPB2.2	2	27.53-27.9				-0.166405	0.019128	1.94223
qTPB3.1	3	0.22-0.56				-0.957222	0.0015869	3.87884	Ehd4
qTPB3.2	3	15.92-16.01				0.296603	0.0130244	1.8969
qTPB4.1	4	19.6-19.89	0.0262966	0.0242443	4.09014	0.156827	0.0347868	2.82676	LAX2
qTPB4.2	4	26.93-29.78	-0.021331	0.0373674	0.961836	0.162652	0.00719148	2.0246	OsPBP1
qTPB4.3	4	34.4-34.47	-0.0182443	0.0298045	2.78667
qTPB6.1	6	0.6-0.7				-0.248811	0.0475156	1.30016
qTPB6.2	6	11.0-11.5				-0.492772	0.0206923	0.928404
qTPB6.3	6	27.50-27.61	-0.0196575	0.0078058	1.62325	-0.238432	3.71628e-05	4.20045
qTPB7.1	7	3.12-3.4	0.030529	0.0263807	3.61132
qTPB7.2	7	17.68-18.53	-0.0200691	0.0334308	2.18269
qTPB7.3	7	23.19-24.0				0.205073	0.0141909	1.94976	OsMADS18
qTPB7.4	7	29.4-29.62	-0.0188706	0.0425321	1.14542				Ghd7.1
qTPB8	8	21.59-22.5				0.174164	0.0403197	1.77622
qTPB9.1	9	14.55-15.02				0.434614	0.000399905	4.9923
qTPB9.2	9	22.64-22.79	-0.0227784	0.0154094	3.43995
qTPB10	10	0.06-0.81				0.182546	0.0154978	3.0477
qTPB11.1	11	7.59-7.88	-0.0244709	0.00548034	3.42867
qTPB11.2	11	17.32-17.8				-0.0911236	0.0414269	3.15538
qTPB11.3	11	23.240-25.86	-0.0285254	0.0309558	2.29708	-0.221652	0.0384831	2.53458
qTPB12.1	12	4.86-4.91	-0.0215524	0.0257563	2.27539	-0.197829	0.00484376	2.17395
qTPB12.2	12	9.23-9.33	-0.0160352	0.0444954	1.48826	-0.177388	0.00435117	2.34038
qTPB12.3	12	13.09-14.82	0.0329722	0.0248985	5.59832	-0.141789	0.0143403	1.55097
qTPH1.1	1	1.91-3.99	-0.686222	0.0236144	1.35936	1.6216	0.00199748	0.711736
qTPH1.2	1	10.98-12.5	2.05554	9.84282e-05	3.39916	1.3808	0.000945103	1.64527
qTPH1.3	1	14.22-19.5	0.920235	0.00056389	2.26413	1.36779	3.4239e-06	3.30169
qTPH1.4	1	22.36-23.18				-3.65977	5.23812e-06	1.56428
qTPH1.5	1	32.56-33.01	0.84709	0.0315033	1.71605	1.94432	2.9391e-05	4.15853
qTPH1.6	1	38.1-38.47	1.61528	2e-16	40.8019	1.50692	2e-16	39.9383
qTPH2	2	1.07-1.49	1.85309	0.00211018	1.11539
qTPH3.1	3	26.51-26.8				0.684872	0.0114737	2.02912
qTPH3.2	3	33.45-33.8	0.510272	0.0355528	1.40875
qTPH4.1	4	0.67-1.87	0.359448	0.048391	3.2197	0.528172	0.0119359	5.06521
qTPH4.2	4	15.49-16.77				3.43404	0.0172971	1.98652
qTPH5	5	2.34-3.8				0.860088	0.0171959	1.90628
qTPH6.1	6	0.14-0.6				-0.969603	0.0453435	1.32629
qTPH6.2	6	17.6-19.44	-3.05167	0.00442322	5.24761
qTPH6.3	6	26.55-27.5	0.674184	0.00329616	5.56617
qTPH6.4	6	31.11-31.25				0.906029	0.0331165	1.44547
qTPH7.1	7	19.5-19.55	-0.797755	0.0212928	1.97323
qTPH7.2	7	29.0-29.40				0.589673	0.030725	7.10995	Ghd7.1
qTPH8.1	8	20.50-20.69				1.41616	0.000960442	2.65389
qTPH8.2	8	26.10-28.44				-1.82731	6.24417e-05	1.84116	IPA1
qTPH9.1	9	9.86-10.52	0.810803	0.000791354	3.84838	0.535999	0.0256382	1.85563
qTPH9.2	9	22.79-23.01	0.518578	0.0310323	0.330673
qTPH11.1	11	2.50-3.90	0.519321	0.0150955	2.64923	-0.849891	0.0327275	0.503946
qTPH11.2	11	20.57-21.0	0.752675	0.044087	2.02022
qTPH12	12	9.33-9.8.0	0.665578	0.00455986	5.39771
qTPL1.1	1	8.06-9.42	-0.0515913	0.0395481	1.11153	0.166202	0.0120565	2.92082	DPL1
qTPL1.2	1	22.36-23.18				-0.321404	0.0170872	1.64351
qTPL1.3	1	35.2-36.03				0.136764	0.00179042	3.3486	LAX1
qTPL1.4	1	38.1-38.47	0.0410098	0.000761465	4.51176	0.153997	3.49829e-07	8.89445	Sd1
qTPL2.1	2	11.6-12.09	0.162741	0.0456983	0.586219
qTPL2.2	2	5.30-6.40	-0.0411938	0.0394269	2.22837	0.142199	0.000895197	3.51888
qTPL2.3	2	32.50-34.02	0.105034	0.024862	0.588407	-0.144003	0.029237	1.90558	OsMADS22
qTPL3.1	3	11.9-13.23	-0.201803	0.0284251	1.90579
qTPL3.2	3	16.88-16.96	0.056082	0.012607	2.2312
qTPL3.3	3	21.7-22.1	0.056082	0.012607	1.89825
qTPL3.4	3	32.18-33.23	0.0361928	0.0154298	3.45011	0.0968919	0.0119414	2.92838	Hd6
qTPL3.5	3	5.9-6.2	-0.154665	0.0467166	3.46293
qTPL4.1	4	19.4-19.6				0.15194	0.00716304	1.3257	LAX2
qTPL4.2	4	25.89-26.17				0.14933	0.000233286	3.07986	OsPBP1
qTPL4.3	4	29.78-29.86	-0.0449513	0.0409393	1.51578	0.0883705	0.0232147	1.48384
qTPL5	5	20.95-21.4				0.213616	0.00142177	3.51152
qTPL6.1	6	6.75-8.23	0.105034	0.024862	3.42431
qTPL6.2	6	19.63-19.87	0.0577126	0.0221424	1.96976
qTPL7.1	7	3.12-3.40	0.0776596	0.00975318	3.7293
qTPL7.2	7	12.29-15.28	0.0538629	0.0287268	2.93275
qTPL7.3	7	19.30-19.40	-0.0536601	0.0282588	4.41608
qTPL8	8	26.10-28.44				-0.17364	0.038277	0.871226	IPA1
qTPL9.1	9	9.48-9.86				0.0989978	0.0107614	1.62623
qTPL9.2	9	14.55-15.02				0.225847	0.00720834	1.55465
qTPL10	10	14.8-15.02	-0.138433	0.00862322	3.89787
qTPL11	11	0.80-1.30	0.047957	0.0283051	1.64757
qTPL12	12	23.89-25.86				-0.449942	0.0368219	2.59684
qTPP1	1	20.7-21.12				-0.284406	0.0404763	2.07211
qTPP2.1	2	0.05-0.59				0.208867	0.0370599	3.88423
qTPP2.2	2	6.7-6.85				-0.173943	0.0190202	1.54331
qTPP3.1	3	2.14-2.40	0.00638572	0.00279385	3.34908
qTPP3.2	3	14.93-15.92	0.00464417	0.0274019	3.90341
qTPP3.3	3	26.50-27.48	-0.00200643	0.017955	3.05559	-0.197457	0.0167881	1.66649
qTPP3.4	3	30.40-30.84	-0.00230855	0.0435866	2.38621	-0.184437	0.0491866	0.801068
qTPP3.5	3	35.66-35.97				-0.165225	0.0450392	1.56798
qTPP4.1	4	1.87-2.04				0.229734	0.0367472	1.83035
qTPP4.2	4	26.17-26.34				-0.228338	0.00169323	2.53717	OsPBP1
qTPP4.3	4	30.95-31.32				-0.15485	0.0373188	1.51425	NAL1
qTPP5	5	3.8-3.87				0.560785	0.00170445	5.31546
qTPP6.1	6	10.61-11				-0.395128	0.047441	2.05346
qTPP6.2	6	19.87-19.87				-0.308002	0.0214376	1.73555
qTPP6.3	6	27.91-28.17				0.289743	0.00743582	2.32453
qTPP7.1	7	0.5-0.8	0.00390033	0.00974222	1.87825
qTPP7.2	7	19.4-19.5	0.00291271	0.0319584	4.59916
qTPP7.3	7	23.19-24				-0.328796	0.00296552	2.53648	OsMADS18
qTPP8.1	8	1.62-1.67				-0.302203	0.0467003	2.15329
qTPP8.2	8	20.13-21.59	0.00365548	0.0367274	1.18	-0.321633	0.00547421	2.51345
qTPP9	9	21.58-21.94				-0.265642	0.00437356	3.46141	TAC1
qTPP10.1	10	5.46-6.4				-0.218696	0.0269099	1.40865
qTPP10.2	10	18.71-20.28				-0.564953	0.0321973	1.33561
qTPP11.1	11	1.95-2.44	0.00390654	0.00413072	3.20494
qTPP11.2	11	17.3-17.32				0.129788	0.0348859	0.885862
qTPP12	12	27.21-27.53	0.00380884	0.0125763	6.16334
qTPW1.1	1	10.98-12.5				1.10721	0.0010355	1.88816
qTPW1.2	1	22.36-23.18				-1.31247	0.0190034	2.08191
qTPW1.3	1	35.2-36.03				0.479182	0.00905383	3.77512	LAX1
qTPW1.4	1	38.1-38.47	0.0168213	0.0136051	3.06007	0.790849	1.86791e-10	12.9288	Sd1
qTPW1.5	1	5.72-6.14				-0.995392	0.0144469	1.45972	Gn1a
qTPW2.1	2	0.05-0.59				-0.499244	0.0269173	1.47534
qTPW2.2	2	6.7-6.85	-0.028637	0.000175306	7.99211
qTPW2.3	2	23.08-23.89	0.0377537	0.0194746	2.00106
qTPW3.1	3	16.88-16.96	0.0277097	0.0277206	1.41778
qTPW3.2	3	21.7-22.1	0.0277097	0.0277206	1.22676
qTPW3.3	3	26.51-26.8	0.52255	0.00557622	2.57938
qTPW3.4	3	33.25-35.50	0.018136	0.044148	2.15329	0.429925	0.0143534	1.11285	Hd6
qTPW4.1	4	19.6-19.89				0.507658	0.0181562	1.27773	LAX2
qTPW4.2	4	26.34-26.94				0.669669	2.58799e-05	5.58581	OsPBP1
qTPW4.3	4	29.78-29.86				0.40494	0.00891449	2.53129
qTPW5.1	5	17.60-18.0				-0.448896	0.0352659	2.04552
qTPW5.2	5	24.11-24.98	-0.05113	0.0209491	2.24731
qTPW6	6	27.5-27.61				-0.369363	0.0246214	3.38476
qTPW7.1	7	4.17-5.12	0.0683262	0.000295599	5.24915	-0.628295	0.000588905	3.39158
qTPW7.2	7	8.4-12.29				-0.570104	0.0337059	1.30871	Ghd7
qTPW7.3	7	12.29-15.28				-0.811185	0.00360817	2.06435
qTPW7.4	7	15.28-17.0				-0.882149	0.00238111	1.95513
qTPW8	8	19.09-19.20	0.161626	0.000859473	1.85575
qTPW10	10	10.29-10.66				-0.453823	0.033058	0.58157
qTPW11	11	6.50-7.88	-0.0274058	0.0282415	2.49798	-0.433502	0.00770172	3.66064
qTPW12	12	0.15-1.14	-1.67299	0.0445544	1.54271
qTSB1.1	1	10.98-12.5				0.752928	0.0186119	2.80243
qTSB1.2	1	38.47-38.5	0.156442	0.0018097	3.40093	0.516901	5.69714e-06	8.0483	Sd1
qTSB1.3	1	5.13-5.2				-0.745515	0.0236729	1.25662	Gn1a
qTSB2.1	2	5.89-6.24	-0.167885	0.0123792	2.84945
qTSB2.2	2	24.88-26.26	0.292081	0.0260208	3.64965
qTSB2.3	2	34.2-34.37	-0.39444	0.0212702	2.54203
qTSB3.1	3	0.22-0.56	-1.97714	0.0163837	2.73468				Ehd4
qTSB3.2	3	5.9-6.2	-0.827995	0.0196928	4.51345
qTSB3.3	3	16.88-16.96	0.227567	0.0186196	2.98298
qTSB3.4	3	27.48-28.65	0.307847	0.000574275	6.84579	0.349175	0.025127	1.78459
qTSB4.1	4	20.71-20.91				-0.45537	0.0192408	3.32201	LAX2
qTSB4.2	4	25.89-26.17				0.56636	0.000292124	5.46554	OsPBP1
qTSB4.3	4	30.95-31.32				0.32183	0.0333268	1.99766	NAL1
qTSB5	5	24.11-24.98	-0.350251	0.0417777	1.71337
qTSB6.1	6	6.75-8.23	0.473621	0.0167417	2.9678
qTSB6.2	6	17.6-19.44	-0.681118	0.0300796	1.61706	-1.51967	0.04362	0.452487
qTSB7.1	7	2.79-3.12	0.352678	0.0155761	3.73597
qTSB7.2	7	18.53-19.25				0.514629	0.017319	1.89153
qTSB7.3	7	29.0-29.4				0.400996	0.0453419	2.03682	Ghd7.1
qTSB8	8	19.73-20.14	0.522803	0.0154909	4.68475
qTSB9	9	15.48-16.65				-0.64938	0.037361	1.13721
qTSB10	10	8.92-10.1	-0.422205	0.00857888	4.05267
qTSB11.1	11	3.29-3.9	-0.515097	0.0164492	2.64318
qTSB11.2	11	8.08-8.8	-0.146371	0.0399617	1.406
qTSB11.3	11	23.24-23.86	-0.302465	0.0144544	2.92918
qTSB12	12	13.76-14.45	0.235971	0.0162448	1.98995
qTSN1.1	1	5.13-5.2				-0.630917	0.0369436	1.47817	Gn1a
qTSN1.2	1	10.98-12.5				0.838201	0.00424524	3.40041
qTSN1.3	1	35.2-36.03				0.408783	0.0112504	3.84119	LAX1
qTSN1.4	1	38.10-38.47	0.652136	0.00569194	2.9276	0.521517	1.55392e-06	11.0271	Sd1
qTSN2.1	2	0.59-0.8				-0.640875	0.0124355	1.6352
qTSN2.2	2	6.24-6.40	-0.845422	0.00743233	2.80197	0.326375	0.0338249	1.53038
qTSN2.3	2	23.08-23.89	1.3201	0.0211905	1.29296
qTSN2.4	2	32.5-33.1	2.34168	0.0119198	0.60776
qTSN3.1	3	0.22-0.56				-1.76366	0.0251333	2.32567	Ehd4
qTSN3.2	3	5.9-6.2	-3.7407	0.0249483	3.53888
qTSN3.3	3	16.88-16.96	1.14118	0.012105	2.04496
qTSN3.4	3	21.7-22.1	1.14118	0.012105	1.66143
qTSN3.5	3	25.33-27.68	1.24849	0.00455154	3.21703	0.511477	0.00184672	3.13355
qTSN4.1	4	2.38-4.30	-1.80941	0.0431247	2.09849
qTSN4.2	4	20.71-20.91				-0.477377	0.00763783	3.10357	LAX2
qTSN4.3	4	26.17-26.34				0.478922	0.000409322	5.21282	OsPBP1
qTSN4.4	4	30.95-31.32				0.295719	0.0335571	2.21418	NAL1
qTSN5	5	20.95-21.4				0.528214	0.024665	2.804
qTSN6.1	6	6.75-8.23	2.34168	0.0119198	5.68088
qTSN6.2	6	17.6-19.44	-3.1176	0.0346541	2.30038
qTSN6.3	6	27.61-27.91				-0.302576	0.034256	2.4965
qTSN7	7	2.79-3.12	1.87185	0.00632949	4.23008
qTSN8	8	19.09-19.2	5.74094	0.00137474	2.06885
qTSN9.1	9	7.14-8.0	0.639194	0.0267468	2.84868
qTSN9.2	9	15.02-15.48	-1.62704	0.0176267	3.4345
qTSN10	10	8.92-10.10	-1.6668	0.027391	1.23341
qTSN11.1	11	7.88-8.08				-0.368865	0.00981677	2.35401
qTSN11.2	11	17.32-17.8				-0.242291	0.0306156	1.92375
qTSS1.1	1	20.7-21.12	0.352262	0.0301041	3.32983
qTSS1.2	1	37.98-38.10	0.201009	0.00104323	6.49164	0.0737073	0.0186051	1.92781
qTSS2.1	2	4.24-6.70	-0.21168	0.00139552	3.68538	0.114521	0.0174543	1.28849
qTSS2.2	2	29.9-30.6	-0.354136	0.0454675	1.72124
qTSS3.1	3	14.46-14.59				-0.191081	0.0397351	2.5522	OsPBP1
qTSS3.2	3	27.69-28.11	-0.221998	0.0248192	2.24112
qTSS3.3	3	31.98-32.18				0.0868995	0.0175194	1.62945
qTSS3.4	3	33.25-34.50	0.166338	0.0279229	1.33656	0.127945	0.0186503	1.75389
qTSS4.1	4	20.71-20.91				0.164734	0.00146919	3.53566
qTSS4.2	4	26.34-26.94				0.113305	0.00617839	2.32835
qTSS5.1	5	17.60-18.00	-0.186681	0.0283239	2.78126	-0.153265	0.00345033	2.40951
qTSS5.2	5	21.61-24.11	-0.512525	0.0179833	3.58188
qTSS7.1	7	3.67-5.72	0.246347	0.0344192	3.7186	-0.242195	2.04705e-05	3.71926
qTSS7.2	7	8.4-12.29	-0.270462	0.0159111	2.26618	-0.292263	1.20416e-05	3.1624
qTSS7.3	7	12.29-15.28				-0.311794	9.72971e-07	4.52269
qTSS7.4	7	19.30-21.90	-0.260816	0.0118464	2.87962	-0.230303	0.000311241	3.12409
qTSS7.5	7	29.62-29.7				-0.122389	0.00664609	3.21257
qTSS8	8	1.13-1.62	-0.542038	0.0164359	3.71364
qTSS9.1	9	13.82-14.02				-0.20903	0.00428271	1.90054
qTSS9.2	9	21.47-21.58				0.115414	0.0115839	1.79497
qTSS10	10	14.8-15.02				-0.355873	0.00539755	4.60402
qTSS11.1	11	1.95-2.44	0.392326	0.00203725	6.37572
qTSS11.2	11	18.92-20.11				-0.2043	0.00162432	4.08755
qTSS12.1	12	0.15-1.14				-0.35751	0.0360775	1.71773
qTSS12.2	12	9.23-9.33				-0.094386	0.0327281	2.4527
qTTGW1.1	1	5.71-7.10	-0.00092965	0.00250963	7.07142	-0.683906	2.45552e-05	5.49914	Gn1a
qTTGW1.2	1	13.25-13.78				-0.298535	0.00760997	3.7451
qTTGW1.3	1	22.1-22.36	-0.00208832	0.0019671	4.84889
qTTGW1.4	1	38.1-38.47				0.119286	0.020557	1.33128
qTTGW2	2	8.28-8.6	-0.000656703	0.00487793	5.43188
qTTGW3	3	34.97-35.66				0.231701	0.00391716	4.73631	qTGW3
qTTGW4.1	4	0.59-0.67				-0.172365	0.00372306	2.11225
qTTGW4.2	4	26.34-26.94	-0.000660001	0.0187676	2.6367
qTTGW4.3	4	34.64-34.85				-0.209572	0.0107317	2.21087
qTTGW5.1	5	2.01-2.09				-0.239194	0.0119574	1.78012
qTTGW5.2	5	21.4-21.61				-0.443033	0.000514817	6.08214
qTTGW5.3	5	24.11-24.98	-0.00133113	0.000727523	8.49732
qTTGW5.4	5	28.79-29.96	-0.00172661	0.0107258	3.11471
qTTGW6.1	6	0.14-0.6				-0.438779	0.00352361	1.37585
qTTGW6.2	6	10.61-11.0	0.000757525	0.0271064	3.21366
qTTGW7.1	7	5.0-5.13				-0.271941	1.82491e-05	6.49711
qTTGW7.2	7	8.4-12.29				-0.299852	0.00527719	1.75111	Ghd7
qTTGW7.3	7	15.28-17.0				-0.399161	0.000582247	2.1082
qTTGW7.4	7	19.54-21.90	-0.000562488	0.0319866	2.28618	-0.232599	0.0282449	1.09271
qTTGW7.5	7	29.62-29.7				-0.283093	0.00452382	3.14736
qTTGW8	8	9.62-10.52	-0.000633984	0.038724	1.45927	0.673128	0.0076983	2.64802
qTTGW9.1	9	13.00-14.54	-0.00106069	0.0267995	1.50219	0.58492	7.68312e-05	2.802
qTTGW9.2	9	22.79-23.01	-0.000470652	0.0346147	1.10654
qTTGW10.1	10	2.81-3.97	0.197461	0.0188507	2.19401
qTTGW10.2	10	10.29-10.66	-0.000730469	0.0326772	2.72118	-0.204821	0.017156	0.901646
qTTGW10.3	10	15.02-17.9	-1.19435	0.00124652	4.02308
qTTGW12	12	27.21-27.53	0.000846103	0.0136548	4.15209
qTYD1.1	1	20.30-22.35	0.4243	0.0474504	1.54425	-1.3131	0.0336128	0.701625
qTYD1.2	1	32.56-33.01	0.393515	0.0137895	2.24797
qTYD1.3	1	38.1-38.47	0.203856	0.000742875	4.45716	0.797327	2.29358e-09	16.219	Sd1
qTYD2.1	2	6.7-6.85	-0.19817	0.00548571	2.22748
qTYD2.2	2	26.6-27.53	0.34519	0.0207715	5.40343
qTYD3.1	3	2.14-2.4	0.616076	0.00814321	2.66475
qTYD3.2	3	14.93-15.92	0.453041	0.0339333	2.8881
qTYD3.3	3	27.48-28.65	-0.202879	0.0143448	3.42159	0.454265	0.0403978	0.510606
qTYD4.1	4	0.2-0.37				0.717518	0.0262998	1.20583
qTYD4.2	4	5.32-5.5				0.624468	0.0048165	1.08813
qTYD4.3	4	19.4-19.6				0.719053	0.0063798	1.91821	LAX2
qTYD5	5	21.4-21.61	-0.518359	0.0233646	3.32351
qTYD7.1	7	0.8-2.1	0.276466	0.0466586	1.50205
qTYD7.2	7	8.4-12.29	-0.294465	0.0135398	2.00657	-0.795493	0.00743945	1.25578	Ghd7
qTYD7.3	7	12.29-15.28	-0.339467	0.0044273	3.28814	-0.861406	0.00504218	1.58924
qTYD7.4	7	29.4-29.62	0.309491	0.00177326	5.98519				Ghd7.1
qTYD8.1	8	1.13-1.62				-0.787225	0.0394864	2.14295
qTYD8.2	8	21.59-22.5	0.421604	0.0211706	1.54686
qTYD8.3	8	26.1-28.44				-0.992757	0.0077217	1.17719	IPA1
qTYD10.1	10	2.74-2.81				0.54586	0.0128689	4.28857
qTYD10.2	10	10.29-10.66				-0.626706	0.00788127	2.02014
qTYD11.1	11	1.95-2.44	0.367801	0.00635597	2.63462
qTYD11.2	11	21.82-23.24				-0.94874	0.00765493	2.24949
qTYD12	12	4.91-9.23				-0.465932	0.0356616	2.52755
aChr: Chromosome. bE1 and E2 indicate two environments in 2006 and 2007. cPVE (%): phenotypic variance explained by a given HLOS. The positive effect for the twelve traits indicate the heterozygous NIP/MH63 alleles increased phenotypic value. Region represents the genomic position for a given HLOS based on MSU6.0.

## Sheet: S5
Table S5 The degree of dominance and mid-parent heterosis for spikelet number and grain yield in transgenic hybrids.
Hybrid	|d/a|		MPH(%)
	SN	YD	SN	YD
F1 (2015)	0.56	9.08	5.3	19.66
F1 (2016)	0.63	3.19	11.47	14.47

## Sheet: S6
Table S6 The dominance degree and MPH for SN and YD in ten allelic combinations.
Hybrid	|d/a|			MPH(%)
	SN	YD		SN	YD
NIL-Ghd8ZS97/NIL-Ghd8NIP	1.18	5		9.4673	13.4009
NIL-Ghd8ZS97/NIL-Ghd89311	-	-		15.4841	2.32267
NIL-Ghd8ZS97/NIL-Ghd8ACC10	0.996938	2.21639		12.1885	19.1037
NIL-Ghd8ZS97/NIL-Ghd8MH63	-	-		3.73108	2.87023
NIL-Ghd8NIP/NIL-Ghd89311	-	-		2.49345	0.673001
NIL-Ghd8NIP/NIL-Ghd8ACC10	0.380187	2.44411		8.01803	16.1122
NIL-Ghd8NIP/NIL-Ghd8MH63	-	-		7.8853	3.57984
NIL-Ghd89311/NIL-Ghd8ACC10	-	-		2.9287	14.3717
NIL-Ghd89311/NIL-Ghd8MH63	0.612953	5		12.1012	15.253
NIL-Ghd8ACC10/NIL-Ghd8MH63	1.10625	4.16294		20.4335	29.0104
Only the |d/a| of the combinations which showed significant heterosis both in YD and GN were calculated. If the effect has an excessive degree of dominance, the data are set to a score of 5.0.
